# Supplementary material for: Properties of Two Broad Host Range Phages of Yersinia enterocolitica Isolated from Wild Animals
Source: Int J Mol Sci. 2021 Oct 21;22(21):11381. doi: 10.3390/ijms222111381 (PMC8583763; doi:10.3390/ijms222111381)
Supplement: Supplementary file 1 [file ijms-22-11381-s001.zip]

Archive with 4 entries (4 files):
- FIGURE-S01.tif
- FIGURE-S02.tif
- TABLE-S01.xls
- TABLE-S02.xls
