# Supplementary material for: Properties of Two Broad Host Range Phages of Yersinia enterocolitica Isolated from Wild Animals
Source: Int J Mol Sci. 2021 Oct 21;22(21):11381. doi: 10.3390/ijms222111381 (PMC8583763; doi:10.3390/ijms222111381)
Supplement: Supplementary file 1 [file ijms-22-11381-s001.zip › TABLE-S01.xls]

## Sheet: vB_YenM-Rambo
Table S1. ORF analysis of phage vB_YenM_Rambo
ORF no.	Start	Stop	Strand	Predicted function	Best match [NCBI blastp]	Accession number	E-value	Identity [%]	Nucleotide sequence	Amino acid sequence
ORF001	911	1270	+	Restriction-modification evasion protein (Ocr)	putative antirestriction protein [Shigella phage VB_Ship_A7]	QBZ69021	5.97695e-63	84	atggcaatgtctaacatgacttacagcaacgtttacaaccacgcttacgaactgctgaaagagaacattcgttatgacgacattcgtgatgaggatgcactgagcgatgcacgccatatggcttgtgatagtgcagtacctcactactacagcgatgtgttctcagtcatggctagcgagggtattgacttggagtttgaggacgctggtctaatgcctgatacaaaagacgtaatccgaatcctacaggctcgaatctacgagcaactcactattgatctttacgatgactctgaggacttgcttaacgagtacctcgaagagatcgaagctgaggaagaggaggaagacgaagagtga	MAMSNMTYSNVYNHAYELLKENIRYDDIRDEDALSDARHMACDSAVPHYYSDVFSVMASEGIDLEFEDAGLMPDTKDVIRILQARIYEQLTIDLYDDSEDLLNEYLEEIEAEEEEEDEE
ORF002	1328	1507	+	Unknown	no significant similarity			28	atgaactacttaaaagcaatcttcatgaactacgaaacagtcgaaaaggcagccgtaatcaacggtgtctcacggtactggactgaggtagaacctaccggaataaattggatgtcagtagcaggagttatcttcttagcgtacttcatctattcactctgcaagcacgaatctctataa	MNYLKAIFMNYETVEKAAVINGVSRYWTEVEPTGINWMSVAGVIFLAYFIYSLCKHESL
ORF003	1545	2666	+	Serine/threonine kinase	protein kinase [Stenotrophomonas phage IME15]	YP_006990206	2.26262e-127	52	atgaacgtgatgaccatctctgctcgtctggacgctatccgcacactgccaatcaacgaactggacaaacgccaaggtaaactggtcgcactagccgctgacattgtgaaccacgagacagagaacggaaagctaaccgtagccgagggcaacagtgctctcgaacgtatgccttattggacttcacttaacgaatacatgagaggcgcagggttcacacggttaggcaatggtcacttctccgctgtatacagtcaccacctgttaccacaaaaggtaatcaaggttggctttaagaaagaggattcaggcgcagcatatgcagcgttctgccggatgcatcaaggtcgtcaaggtatccctaccatccacgacatccaacgtcacgctggttgctac…	MNVMTISARLDAIRTLPINELDKRQGKLVALAADIVNHETENGKLTVAEGNSALERMPYWTSLNEYMRGAGFTRLGNGHFSAVYSHHLLPQKVIKVGFKKEDSGAAYAAFCRMHQGRQGIPTIHDIQRHAGCYTVVLDHLNPVPLDHWGDMDDEYDAYSQFDLVRDILEYEAVIEDELCDELHNELRDTANEIRKFFTGIARFDLHANNVMLDRNDNVVITDPVSFGADNGLPKEDFIVDPEVLLSEIEAMNYRRLIERCKRRKESRNPNGEFQVGRKRRAKIRKERKARSKDIKRAVIKVRHETRKELRNEQLAKDWLGETFWHKCWLNNAHEDLKNIELEAAESLKVHDNVAIQAGKALHVDRMLDNMLMG
ORF004	2746	5397	+	DNA-directed RNA polymerase	DNA-directed RNA polymerase [Phage NC-A]	QBG78787	0	92	atgacaatcatcaacatcgaaaaaaacgacttctctgatatcgaactggctgctatcccgttcaacactttggcagacaattacggtgagaagttagctcgtgagcagttggctcttgagcatgaatcttatgagatgggcgaagctcgtttccgcaagatgtttgagcgtcaactgaaagctggcgaagttgcagacaacgctgcgactaaacctctgattgctaccctcctaccaaaaatggtagatcgcattaacgcatggttcgaagaggtaactgcgaagcgcgggaaacgccctacagcttatcagttcttacagactgttaaacctgaggctatcgcttacatcactatcaagactgttctggcgagccttacaagcgtaaacctgaccact…	MTIINIEKNDFSDIELAAIPFNTLADNYGEKLAREQLALEHESYEMGEARFRKMFERQLKAGEVADNAATKPLIATLLPKMVDRINAWFEEVTAKRGKRPTAYQFLQTVKPEAIAYITIKTVLASLTSVNLTTVQAAAGMVGRAIEDEARFGRIRDLEAKHFKKNVQEQLNKRVGHVYKKAFMQVIEADMLNKGLLGGEAWSSWHKEDSIHVGVRCIEMLIESTGLVHLQRHNAGVVGQDSEAIELSQEYADIIATRAGALAGISPMFQPCVVPPKPWSTITGGGYWANGRRPLALVRTHSKKALMRYEDVYMPEVYKAVNLAQNTAWKVNKKVLAVANVITKWKNCPVEDIPALEREDLPVKPEDINDNPEALTAWKRAAAAVYRKDKARKSRRISLE…
TT01	3228		-	RNAmotif (-6.50)					ACCTACACGTTTGTTCAGCTGTTCCTGAACGTTTTTCTTGAAG
ORF005	5645	5767	+	Unknown	hypothetical protein 3a_016 [Salmonella phage 3A_8767]	AXC37073	3.88916e-10	74	atgcgtaactttgagaaaatgaccaaacgtactaaccgttccgacgacttcgaaatcaaaggtcgcaaggtcaacaaagtaaaacgtgaccgttcacataaacgcaattgggaggttaaataa	MRNFEKMTKRTNRSDDFEIKGRKVNKVKRDRSHKRNWEVK
ORF006	5770	6027	+	dGTP triphosphohydrolase inhibitor	dGTP triphosphohydrolase inhibitor [Escherichia phage T7]	NP_041962	2.09728e-16	44	atggggcgtctatacagtggaaaccttatgaactttcaggcagccttaagtcaaatctttgagttagacttgaacgtaacacaagagcgagagttcgaaacgtggtctaggcaaaacgtctacacccttaagattctcacgcactcaggtgcggagctagcttcttgcatgttcatggctcacgatgaggacgttttatataacgatatgacctcatggctcaaacgacaacactaccagttgtctagctggaagtaa	MGRLYSGNLMNFQAALSQIFELDLNVTQEREFETWSRQNVYTLKILTHSGAELASCMFMAHDEDVLYNDMTSWLKRQHYQLSSWK
ORF007	6118	7125	+	ATP-dependent DNA ligase	DNA ligase [Yersinia phage phiA1122]	NP_848267	0	76	atgactatcaagaccaatccttacaaagctgtgtctttcgtggagtctgccatacagaaagctcttgacgccgctggatatctgatagcagacattaagtatgatggtgtacgcggtaacatcgtggtagacaataccgctaacgtaagctggctctctagggtatcgaaacctattccggctcttagtcatttagatggctttaatgcacgttggcaacggatgctacgagacgaccgctgcttctatcgtgacggtttcatgcttgatggtgaactaatggttaaaggcgtagacttcaatacaagctctggtctactacgcacgaaaaacctgaagaagaaaagcgaattacacgctaagtatcacgatggagacattggtgataaagcattccgt…	MTIKTNPYKAVSFVESAIQKALDAAGYLIADIKYDGVRGNIVVDNTANVSWLSRVSKPIPALSHLDGFNARWQRMLRDDRCFYRDGFMLDGELMVKGVDFNTSSGLLRTKNLKKKSELHAKYHDGDIGDKAFRLNTNYLAVNLYAILPLEVVESGEDFNVMTLLMQEHVRNMLPLLREYFPEIDWQAAESYEVYSMVELNALYERVRSEGNEGLIVKDPFGIYRRGKKSGWFKMKPQEEADGIIQGVVWGTEGLANEGKVIGFSVLLESGCVVDATNISRELMDEFTTNVKEFGDDYYNGWACQISFMEETPNGNLRHPSFTCFRGVEGDRGEKI
TT02	6810		-	RNAmotif (-8.60)					TGATACCGTCAGCCTCTTCTTGAGGCTTCATTTTGAAC
ORF008	7286	7525	+	Homing endonuclease	HNH endonuclease [Klebsiella phage Patroon]	QBQ72878	6.1256e-26	65	atgtttattgaccacataaaccgtattcgcgatgataatcgtatagagaatctaagacttgccacagttagcgagaacaactcaaactgtgatgtaagatctcactgtaaatccggcgctaagtatatagctaccacaaaggaaggccgttttcacgttcgcataaagagaaagagctatggttcctttgatacccttgaggaggctgtagcaactcgcgataagattctcaacccttaa	MFIDHINRIRDDNRIENLRLATVSENNSNCDVRSHCKSGAKYIATTKEGRFHVRIKRKSYGSFDTLEEAVATRDKILNP
TT03	7523		+	Both (-12.30)					TAACCTCAAAGGCTCACCGAAAGGTGGGCTTTTGTGCTTTC
ORF009	7706	7966	+	Unknown	hypothetical protein [Escherichia phage EG1]	ATW57723	9.02553e-38	74	atgttccggcttcattttaacaagtcacacaacaatttctctattcgtagaacagatcgttctatcgttggcgtaagtggtaaagctgatgaattacctttgattggctcaaccgttgcactagctcctcgtgtacacattctgattacacgtaatgacttcaagaaagcaatggacaagaaacgtccggttcttaacgtggctgtgacccgtttcccgttcgtccgtctattgattcaacgcattaaggaggtgttctaa	MFRLHFNKSHNNFSIRRTDRSIVGVSGKADELPLIGSTVALAPRVHILITRNDFKKAMDKKRPVLNVAVTRFPFVRLLIQRIKEVF
ORF010	7966	8490	+	Nucleotide kinase	nucleotide kinase gp1.7 17-kDa [Escherichia phage T7]	ADE21720	5.48952e-59	67	atgtcacactatatgtgcgaaacctgttttgaacgttatgattattgtaaatgcgattccgttaagaaagatagtgattccgagaaagttgaccgctatcaacagcacgttataactaagctagttgacgctaacacagataaggccgattcggacaactgtggagcgagtataaattgtaaaggtgttgcttgtagagagtgtcctttgaatggctacacgaagacaatgggtgacgttcgaaagatggatgatcgccagaaaagtaccgaacctcagcctcaggctatcgaaggtgtcactaagccatcccactacatgttgtttgacgacattgaggctatcgaagtgattgcccgttcaatgaccgttgagcagttcaaaggttactgccttggg…	MSHYMCETCFERYDYCKCDSVKKDSDSEKVDRYQQHVITKLVDANTDKADSDNCGASINCKGVACRECPLNGYTKTMGDVRKMDDRQKSTEPQPQAIEGVTKPSHYMLFDDIEAIEVIARSMTVEQFKGYCLGNILKYRLRAGKKSELAYLEKDLAKADFYKELFEKHKDKCHV
ORF011	8483	8647	+	Unknown	hypothetical protein 3a_021 [Salmonella phage 3A_8767]	AXC37078	2.33894e-07	62	atgtttaagactacccctccagatgataacaccactacttatagcttcgttggatgctcagagtggtgccacaagaaatgggaggaagctattgagcggaacgataaagaagcggccgctgcgtatagcaacatgttcaaccaatggaaatcacgaggtgaataa	MFKTTPPDDNTTTYSFVGCSEWCHKKWEEAIERNDKEAAAAYSNMFNQWKSRGE
ORF012	8649	8846	+	Bacterial RNA polymerase inhibitor	host RNA polymerase inhibitor [Salmonella phage 3A_8767]	AXC37079	5.44235e-29	81	atgtcacacgataataaaggcactcttgcggtagacaacaagaaattttgggctaccgttgagacagcatcacagtcatttgaagtaccaatctatgcggtagacttagaggaagcccttgagttagcagaatggcagtatgtccctgctggctttgaggtcactcgcgttcgcccttgcgtggtacacactaagtaa	MSHDNKGTLAVDNKKFWATVETASQSFEVPIYAVDLEEALELAEWQYVPAGFEVTRVRPCVVHTK
ORF013	8903	9601	+	Single-stranded DNA-binding protein	protein 2.5 [Yersinia phage YpP-Y]	AFK13354	1.10787e-151	92	atggctaagaagatttacacctctgcgctgggtactgctgaaccttacgcttacatcgcgaaaccagattacggtaacgaagagcgcggctttggtaaccctcgtggtgtttacaaagttgacctgactattcccaacaaagacccacgttgccaacgtatggtcgatgaaatcgtgaaagtacacgaagaggcttatgctgctgccgttgaggaatacgaagctaacccacctcaggttgctcgtggtaagaagccactgaaaccttatgagggtgatatgccattctttgataacggcgatggtacgactacctttaagtttaaaggctatgcttcataccaagataggaagaccaaagagaccaaacacatcaatctcgttgtggttgactccaag…	MAKKIYTSALGTAEPYAYIAKPDYGNEERGFGNPRGVYKVDLTIPNKDPRCQRMVDEIVKVHEEAYAAAVEEYEANPPQVARGKKPLKPYEGDMPFFDNGDGTTTFKFKGYASYQDRKTKETKHINLVVVDSKGKKIEDVPIIGGGSKLKVKYSLVPYKWNTAVGASVKLQLESVMLVELATFGGGEDDWADEVEENGYVASGSAQRKPRDEESWDEEDSAEEPEVDEDGDF
ORF014	9601	10056	+	Endonuclease I	hypothetical protein [Escherichia phage 64795_ec1]	YP_009291490	1.03693e-100	95	atggctggcgcatatgctgcgcgtggtatccgaaaggtcggggctttccgctccggcctagaagataaagtctctaagcagctagagggtaagggcattaagttcgactatgagctatggaaaatcccttacgttgtccctgcgagtaatcatctctacactccagatttcttactgcctaatggcatcttcattgagaccaaagggctgtgggaaagtgacgaccgaaagaaacacttattgattcgcgaacagttccctgaactggacattcgtctagtattctcaagctcacgcaccaagttgtacaaaggctctccaacaagttacgctgagtggtgcgagaagcatggcattctgtttgcagacaagttgattcctgtggaatggcttaaagaa…	MAGAYAARGIRKVGAFRSGLEDKVSKQLEGKGIKFDYELWKIPYVVPASNHLYTPDFLLPNGIFIETKGLWESDDRKKHLLIREQFPELDIRLVFSSSRTKLYKGSPTSYAEWCEKHGILFADKLIPVEWLKEPKKLVPFDRLKHAKVGKK
ORF015	10056	10511	+	HNH endonuclease	protein 3.3 [Yersinia phage phiA1122]	NP_848276	8.72334e-94	85	atgcatcccaaactcttgatagaaccgaccgattcctgtgtagaatggacaggcgctttccacaagaacgggtatggagtaatctccttgaatcgtaaaactgctacatcgcttggacttgctagagtacaattcgtacatagggcaagctacatgcactataaaggtgcaataggtgatggtctagttgttcgtcacctatgccacaataagaaatgctttaaccctgcgcacctagaagttggtacaccatatgacaacttcgaggatagcgttaaggttggtaagaataaacgaaaattgcttgatgaggacgttaggttaattagagaatctacaatgagcaaccgtaagctcgccaagctctatggcgtaagtccgacaacaatcttccacatc…	MHPKLLIEPTDSCVEWTGAFHKNGYGVISLNRKTATSLGLARVQFVHRASYMHYKGAIGDGLVVRHLCHNKKCFNPAHLEVGTPYDNFEDSVKVGKNKRKLLDEDVRLIRESTMSNRKLAKLYGVSPTTIFHIKHNNKWRNLNGTSTVSPS
ORF016	10483	10938	+	Phage endolysin	gp3.5 [Enterobacteria phage 13a]	YP_002003950	2.08443e-102	93	atggcacgagtacagtttcaccctcgtaaatctaccgaggcgatctttgttcactgctccgctacgaagcctagccagaatgtaggtgttcgcgaaatccgccagtggcataaagaacgcggctttctagatgttggataccatttcatcatcaaacgcgatggcactgtggaagctgggcgtgatgagacggctgtaggttcacacgctaagaatcacaaccataactcaataggtgtatgcttggtaggtggtatcgacgacaaaggcaagttcgacgctaactttacacctgctcagatgcaagcgctacgcagcttactggtcaccttgctgtctaaatatgagggagcagttctgcgagcgcaccacgatgttgcacccaaggcttgcccatcg…	MARVQFHPRKSTEAIFVHCSATKPSQNVGVREIRQWHKERGFLDVGYHFIIKRDGTVEAGRDETAVGSHAKNHNHNSIGVCLVGGIDDKGKFDANFTPAQMQALRSLLVTLLSKYEGAVLRAHHDVAPKACPSFDLKRWWEKNELVTSDRG
ORF017	11194	12708	+	Phage primase/helicase protein	primase/helicase protein [Salmonella phage C2]	QGK90527	0	94	atgtcaaacaacgtatggaactttggggaatccaatgggcgctactctgcgttaactgctcgtggaatctccttagagacttgtcaaaaagctggctactggattgctaaagtagacggtgtgatgtaccaagtggctgactaccgcgaccaaaacggtacgataatcagtcaaaaggttagagacaaggataagaactttaagaccactggaagccacaagagcgaagctctgtttggtaagcacttgtggaacggtgggaagaagattgttgtaactgagggtgagatcgatatgctcaccgtaatggaacttcaagattgcaaataccctgtggtatctcttggtcacggtgcgtctgctgctaagaagacgtgtgctgctaactatgagtatttc…	MSNNVWNFGESNGRYSALTARGISLETCQKAGYWIAKVDGVMYQVADYRDQNGTIISQKVRDKDKNFKTTGSHKSEALFGKHLWNGGKKIVVTEGEIDMLTVMELQDCKYPVVSLGHGASAAKKTCAANYEYFDQFEQIILMFDMDEAGRKAVEEAAQVLPAGKVRVAVLPLKDANECHLNGHDRDILEQIWNAGPWVPDGVVSALSLRERIREHLTSEDSVGLLFSGCSGINDKTLGARGGEVIMVTSGSGMGKSTFVRQQALHWGKTLGKKVGLAMLEESVEETAEDLIGLNNKVRLRQSDSLKKEIIENGKFDQWFDELFGDDTFHLYDSFAEAETDRLLAKLAYMRTGLDCDVIILDHISIVVSASGESDERKMIDNLMTKLKGFAKSTGVVLVV…
ORF018	12830	13042	+	Unknown	gp4.3 [Enterobacteria phage 13a]	YP_002003955	2.03044e-27	71	atgtttaaattgattcaacgtttaggtaagctgattgttcgcctgtataacgtggaagctgcccgtctgaacaatgaggctcgtagggagtcaattcagtctcgtgatatggcagttcgtgctcgtgcattggctgatagtgcagacgctaaagttattgaagctgctcgcgtggcttcacaggcacaacaattagctaaattctttgagtaa	MFKLIQRLGKLIVRLYNVEAARLNNEARRESIQSRDMAVRARALADSADAKVIEAARVASQAQQLAKFFE
ORF019	13144	13407	+	Inhibitor of host toxin/antitoxin system	inhibitor of toxin/antitoxin system [Escherichia phage N30]	AYD80143	4.33884e-53	95	atgagcaacgtagctgaaactatccgtctgtctgacactgccgaccagtggaatcgtcgtgtacacatcaacgttcgcaacggtaaagcaactatggtctaccgctggaaagacagcaagtcttcacgtaaccacactcaacgtatgacattgactgacgagcaagcactgcgtctggttaatgccttgacgaaagctgcggtaactgccatccatgagaatggtcgtaccgaggaagctatggctatcttggataagatttaa	MSNVAETIRLSDTADQWNRRVHINVRNGKATMVYRWKDSKSSRNHTQRMTLTDEQALRLVNALTKAAVTAIHENGRTEEAMAILDKI
ORF020	13484	13900	+	Unknown	hypothetical protein [Escherichia phage 64795_ec1]	YP_009291497	2.75939e-47	58	atgcgtgacattaaagttatcgaagctgagattgctaagttacaagctgaactagaagacaccaaagcgtatgacgttaaggtacgcgctgcgtctcatattctggaaaaccttgggtggacttggagccggaagactggctggaagaaaccagagaagcctgagattacctacaaatactttgacaaagatctgatgacccacatcaaagctggtgattgggttaagtatgatggtggtgagattggtggttatgcatatgttcgcagtgtatccggcaatcgggctgtaatctctatggtacaaggtgtccggttcaacaaggcatatgtgcctgagttctatcgaaccgtacctgtgagtacactcaaggtcgtaagttatgaccagatggctcgt…	MRDIKVIEAEIAKLQAELEDTKAYDVKVRAASHILENLGWTWSRKTGWKKPEKPEITYKYFDKDLMTHIKAGDWVKYDGGEIGGYAYVRSVSGNRAVISMVQGVRFNKAYVPEFYRTVPVSTLKVVSYDQMARDMIGR
ORF021	13920	16037	+	DNA-directed DNA polymerase	DNA polymerase [Salmonella phage 3A_8767]	AXC37087	0	92	atgctcgtttctgatatcgaagctaacgccctcttagagagcgtcactaagttccactgtggggttatctatgactattctaccaacgagtacgtaagctatcgccctagtgacttcggtgcttatctggatgcgctggaagccgaggtagctagaggtgggcttatcgtattccacaacggtcacaagtacgatgtccctgcgttgaccaaactggctaagtccgtattaaaccgtgagttccatttacctcgcgaaaattgtattgacacccttgtgttgtctcgactgattcactctaaccttaaagataccgatatgggcttactccgctcaggtagattgcctgggaaacgctatggctcccatgcgctggaggcttggggttatcgcttaggt…	MLVSDIEANALLESVTKFHCGVIYDYSTNEYVSYRPSDFGAYLDALEAEVARGGLIVFHNGHKYDVPALTKLAKSVLNREFHLPRENCIDTLVLSRLIHSNLKDTDMGLLRSGRLPGKRYGSHALEAWGYRLGEMKGEYKDDFKRMLEEQGEEYVDGMEWLNFNEEMMAYNVQDVVVTKALLEKLLSDKHYFPMGVEYYTEHSNINFWQDSIEAIDIEHRAAWLLAKQERNGFPFNTKAIEELYIELASRRSELLMQLTETFGSWYQPKGGVEMFCHPRTGKPLPKYPRIKTPKVGGIFKKPKNKAQREGREPCELDTREFVAGAPYTPVEHVVFNPSSRDHIQKKLQEAGWVPTKFTDKGAPVVDDEVLEGVHVDDPVKQDAINLIKEYLMIQKRIGQ…
ORF022	16054	16359	+	Suppressor protein of silencing	HNS binding protein [Klebsiella phage Patroon]	QBQ72891	2.91787e-28	53	atggctattactaaacgtttcaaagtgacattcgaagttaccgctgtggttgactcagaggatgaagcttttctgaaagaccatattattgagctagctcgtcaagcctctagtggagaaccgttgggcgactacgagaaagaagtattagttagagcgcttacagacggtcatgagggcttagttgaattcattattaagactggcttgcgagaattcatcaaagatgcacactcagaggttctatctgcctccgatcgccagatgttgagtttcgctccagctaaagtggaggttctacgatga	MAITKRFKVTFEVTAVVDSEDEAFLKDHIIELARQASSGEPLGDYEKEVLVRALTDGHEGLVEFIIKTGLREFIKDAHSEVLSASDRQMLSFAPAKVEVLR
ORF023	16356	16565	+	HNS binding protein	gene 5.7 [Escherichia phage T7]	AAP34146	1.40147e-38	90	atgagtgaatacctgaaagttctacaagctatcaaggcttgtcctaaaacattccaaagtaattacgttcgaaactactcaagtctcgtagctgaggctgcttcgcgcggtcatatctcatgcttaggaaccgatggtcgtaacaacggggcttgggagattaccgcttctggtactcgtttcctgaaacgtatgggaggatgtgtgtaa	MSEYLKVLQAIKACPKTFQSNYVRNYSSLVAEAASRGHISCLGTDGRNNGAWEITASGTRFLKRMGGCV
ORF024	16567	16725	+	Host recBCD nuclease inhibitor	conserved hypothetical phage protein [Salmonella phage Vi06]	YP_004306675	3.65023e-10	50	atgttccgtgacactgtaacgattactcgtgatgcttggaacgagactatggagtacctaaagggtcttgaagatcaagtagagacccttgagtacgaacttacagaagcctacaaacacgtagaagaactagaggagaaactgaatggcgttgcttaa	MFRDTVTITRDAWNETMEYLKGLEDQVETLEYELTEAYKHVEELEEKLNGVA
ORF025	16712	17620	+	Exonuclease	exonuclease [Serratia phage Pila]	QFG06798	0	90	atggcgttgcttaatctaaaacaattcaaagagttacgtaaggattgtaacgataaaggtatcctcgtgatggacggagattggcttgtgttccaagcgatgagtgctgctgaatttgacgcctcttgggaggaagagatttggcatcgttgctgtgaccacgctaaggctcgtcagattcttgaggattccataaagtcctatgagacccgtaagaaagcgtgggtaggcgctcctatcgtcttagcgttcaccgatagtgcgaactggcgtaaagaactggtagaccctacctacaaggaaaaccgcaaagcagtgaagaagcctgtagggtactttgagttccttgatgctctctttgagcgtgaggaattctactgtgtcaaagagccgatgctg…	MALLNLKQFKELRKDCNDKGILVMDGDWLVFQAMSAAEFDASWEEEIWHRCCDHAKARQILEDSIKSYETRKKAWVGAPIVLAFTDSANWRKELVDPTYKENRKAVKKPVGYFEFLDALFEREEFYCVKEPMLEGDDVMGIIASNSEAFGARKAVIVSCDKDFKTIPNCDFLWCTTGNILTQTYETADWWHLFQTIKGDITDGYSGIAGWGDTAEDFLKNPFITEPKTSVLKSGKNKGQEVTKWVKREPEPSETLWDCIVSIGAKVGMTEEDVIKQGQMARILRYEEYDIEKQEITLWRPSL
TT04	17733		+	Erpin (-10.80)					TATAAACTCAAGGCTCCTAATTAATACGACTCACTAAAGGGAGATAGGGGCCTTTATGATTATTA
ORF026	17835	18083	+	Unknown	hypothetical protein 3a_036 [Salmonella phage 3A_8767]	AXC37093	2.61221e-48	89	atgcttaaacctattaaccacttaatgaagaaccctaacgatattcctgacatccctagggcggtcgctgagtatctacaggttcggtttaactatgcgtacctcgaagcatccggtcatataggacttatgcgagctaatggttgcagtgaagctcacatcttgggtttcattcagggcctacagtttgcctctaacgtcattgacgaggtggagttacgtaaagatcaacttagagatgaggactaa	MLKPINHLMKNPNDIPDIPRAVAEYLQVRFNYAYLEASGHIGLMRANGCSEAHILGFIQGLQFASNVIDEVELRKDQLRDED
ORF027	18087	18347	+	Phage virion protein	gp6.7 [Enterobacteria phage 13a]	YP_002003966	3.16519e-37	79	atgtgcttttcacctaaaattaagacccctcagattgaaccacgagccgtagagccagccccattgactcaggaagttactggtgttgagttcggaggcgagagcgataccgataaagaggagaccgaagtatctggtcgtaagtctcttaaagtggaacgtgatgattctgtggctaaatctaaagctgcaatgagtggcaacgggtctagtcgaatgaaatcagcaatccgtaaatcagcctttggaggtaagcgctaa	MCFSPKIKTPQIEPRAVEPAPLTQEVTGVEFGGESDTDKEETEVSGRKSLKVERDDSVAKSKAAMSGNGSSRMKSAIRKSAFGGKR
ORF028	18347	18748	+	Phage-host specificity protein	hypothetical protein HZ2R8_25 [Escherichia phage HZ2R8]	AUV62649	3.17287e-52	62	atgtttactacaacagaagtcaataaggacttaagccgattcacagccacgatgtggtctcttgaccagcttggtttacctaaaggcttcaatgggccaatcagctatagtctgttcgtgaacgatatcatggatgactcagggctggaagaggaatacgttatggactcagatgggaacctcgtggcgtattacgcttggtgtgttagccaagacttgcaccataaagggttgatacttgatgtcaactcagtggtgattaatccgagtttaaaacctaagggtctgcataagttcctcacaaagcgctttaaggacttagcggtgctgaatgattgtaattgggtatctcgtgctaaacacgaagacggtactgtacgtgtattctttaaggaggtg…	MFTTTEVNKDLSRFTATMWSLDQLGLPKGFNGPISYSLFVNDIMDDSGLEEEYVMDSDGNLVAYYAWCVSQDLHHKGLILDVNSVVINPSLKPKGLHKFLTKRFKDLAVLNDCNWVSRAKHEDGTVRVFFKEV
ORF029	18751	19026	+	Phage virion assembly protein	hypothetical protein 3a_039 [Salmonella phage 3A_8767]	AXC37096	1.58853e-28	72	atgggtaaggtatttaagaaagttaagaaagcactcaagaaagtggttaaggaagcgacccgtccagttaagcaggtcgttggcggtctggctggtggtgctgatgttccagaaatgccagctccaactccggctgctgctatggttgaagctcctaccaaagaggctgaagtagcagaagaagcacagactgaaagtggtcgtaagaaagctcgtgcaggcggtaagaaatccctgagtgtcgcccgtagctctggtggtggtatcaacatctaa	MGKVFKKVKKALKKVVKEATRPVKQVVGGLAGGADVPEMPAPTPAAAMVEAPTKEAEVAEEAQTESGRKKARAGGKKSLSVARSSGGGINI
ORF030	19042	20652	+	Phage collar, head-to-tail connector protein	predicted head to tail joining protein [Salmonella phage Vi06]	YP_004306681	0	95	atggctgagaaacgcacaggtctagccgaggatggtgcaaagtccgtctatgaacgtttgaagaacgaccgcgcaccttacgaaactcgtgctcaaaactgcgctcagtataccattccgtccctcttcccgaaagattccgacaatgcgtctacagactacacgactccgtggcaagctgtaggcgctcgcggtcttaacaacttggcctctaaactcatgcttgctctgttcccgatgcagacttggatgaaactgactatctcagaatatgaggccaaacagttgctgaacgaccctgacggactcgctaaggtagacgagggtctctcaatggttgagcgtatcataatgaactacattgaatccaacagctaccgagtgactctcttcgaggcc…	MAEKRTGLAEDGAKSVYERLKNDRAPYETRAQNCAQYTIPSLFPKDSDNASTDYTTPWQAVGARGLNNLASKLMLALFPMQTWMKLTISEYEAKQLLNDPDGLAKVDEGLSMVERIIMNYIESNSYRVTLFEALKQLVVAGNVLLYLPEPEGSNYNPMKLYRLSSYVVQRDAYGNVLQIVTRDQIAFGALPEDIRKAVEGQGGDKKPDENIDIYTHIYLDEESGEYLRYEEVDGIEVQGSDGSYPKDACPYIPIRMVRLDGESYGRSYIEEYLGDLRSLENLQEAIVKMSMISSKVIGLVNPAGITQPRRLTKAQTGDFVTGRPEDISFLQLEKQADFTVAKSVSDAIEARLSFAFMLNSAVQRTGERVTAEEIRYVASELEDTLGGVYSILSQELQLP…
ORF031	20720	21655	+	Phage capsid assembly scaffolding protein	capsid and scaffold protein [Enterobacteria phage vB_EcoP_IME390]	AYD82947	1.81413e-171	81	atgtctactgaatctaatgcagacgtatatgcatcattcggggttaactccgctgtgatgtctggtggctctgtaagtgaacatgagcaaaacatgctggctcttgatgttgctgcccgagatggcgatgatgcaatcgagttagcgaacaccgaagaggaagttactgagcgtgacccttacgacattagtgacccattcggtgaagacgaccctgaccgcattcaggttcgcattggggagaacggtgaatctcctgacgctgttagtgaagatgctgatggtgaagctccagagggcgaagagggtgatgctgagttcacacctttgggtgatactccggctgacctgaccgctgtctctgagcagcttggcgagcacgaagagggcttccaagag…	MSTESNADVYASFGVNSAVMSGGSVSEHEQNMLALDVAARDGDDAIELANTEEEVTERDPYDISDPFGEDDPDRIQVRIGENGESPDAVSEDADGEAPEGEEGDAEFTPLGDTPADLTAVSEQLGEHEEGFQEMINIAAERGLSAETIERIQMEYESDDGISAKSYAELAEIGYTKAFIDSYIRGQEALVEQYVRSVVEFAGGRDKFDALYTHLETHNPEAAASLDNALTNRDLATVKAIINLAGQSRAKTFGRKPTRSVTTRATPAKPQAARREGFATRADMVKAMSDPRYRTDAAYRRQVEQKVIDSNF
ORF032	21804	22835	+	Phage major capsid protein	capsid and scaffold [Escherichia phage 64795_ec1]	YP_009291509	0	85	atgcctaacatgactggtggacagcaactgggtactaaccaaggtaaaggcgttgttaacgctcaggacaaattagcgttgttcctgaaagtgttcggtggtgaagttctgactgcctttgcacgtacctctgtgactacttctcgtcacatgacccgttcaatctctagcggtaaatctgctcagttccctgtgatgggtcgcaccaaagctgcctacttgcagccaggtgagaacttggacgacaaacgtaaagatatcaaacacagtgagaaagttatcaccatcgatggtttgctaactgctgacgttctgatttacgatatcgaagacgctatgaaccactatgatgtacgttcagagtacaccgctcagttgggtgaagctctggctatggca…	MPNMTGGQQLGTNQGKGVVNAQDKLALFLKVFGGEVLTAFARTSVTTSRHMTRSISSGKSAQFPVMGRTKAAYLQPGENLDDKRKDIKHSEKVITIDGLLTADVLIYDIEDAMNHYDVRSEYTAQLGEALAMAADGAVLAEIAGLCNLAEASNENIEGLGKATVIETRQKEQLIDNISLGTDVIKALAEARAALTKNYVPASDRVFFCTPDTYSAILSALMPNAANYAALIDPERGSIRNVMGFEVVEVPHLTAGGAGSSRENAEAQKHAFPAQKNGQTKVAQDNVIGLFMHRSAVGTVKLRDLALERARRANFQADQIIAKYAMGHGGLRPEAAGAIVFKNQ
ORF033	22835	22939	+	Unknown	no significant similarity				atgcatgaagtggcctcaacggtcgctgctagtaccgaagaggtcagcattactgaaccaaagaaaactactcgtaagtcccgtaaggctgctgataccgagtaa	MHEVASTVAASTEEVSITEPKKTTRKSRKAADTE
TT05	22942		+	Both (-8.80)					ACTAGCTTGAAACCCCTTGGGGCCTCTAACAGGGTCTTGAGGGGTTTTTTGCTTACAC
ORF034	23013	23603	+	Phage non-contractile tail tubular protein	capsid and scaffold protein [Enterobacteria phage vB_EcoP_IME390]	AYD82949	1.06412	61	atgcgctcatacgatatgaacgtagagactgctgccgagttagctgctgtgaatgacattctggcgtctatcggtgagcctccagtctcaactttagagggcgatgctaacgcagacgtagcgaacgctcgccggattctcaataagattaaccgacagattcaatctcaaggttggacattcaacatcgaagagggagtcgagttgttacctgatacgttctccaaactgattacgtacagtgacgactatctgtcccttatgtcaacctcaggccagtctgtgtatatcaaccgtggtggttacgtctatgatcgtagtaaccgtacagaccagttcgatagtccaattaccgtgaacgttatcaaactgcgagactacgacgaaatgcctgaatgc…	MRSYDMNVETAAELAAVNDILASIGEPPVSTLEGDANADVANARRILNKINRQIQSQGWTFNIEEGVELLPDTFSKLITYSDDYLSLMSTSGQSVYINRGGYVYDRSNRTDQFDSPITVNVIKLRDYDEMPECFRYWIVTKASRQFNNRFFGAPEVEGVLQEEEDEARRLCMEYEMDYGGYNMLDGDAFTSGLLAR
ORF035	23624	26008	+	Phage non-contractile tail tubular protein	gp12 [Enterobacteria phage 13a]	YP_002003974	0	84	atggccctgataagtcagtccataaagaatttgaaaggaggtatcagccagcaacctgatattctccgttatcccgaccaaggttccatgcaggtcaatggatggtcttctgagtcagagggcctccaaaagcgcccacctttggtcttcataaagacactcgctaatagtggtgggttaggccaagagccatacatccacttgattaaccgtgatgagaacgaacagtattacgctgtgttcacaggtacaggtatccgagtgttcgatttgaaaggtaatgaaaagcaggttagagcacctaacggagcctcgtatatcacaacggctcaccctaggaatgaccttaggatggtgaccgtagccgactacacgttcatcgttaaccgaaacatcaca…	MALISQSIKNLKGGISQQPDILRYPDQGSMQVNGWSSESEGLQKRPPLVFIKTLANSGGLGQEPYIHLINRDENEQYYAVFTGTGIRVFDLKGNEKQVRAPNGASYITTAHPRNDLRMVTVADYTFIVNRNITVAKNTSSVNLPNFNPNQDALINVRGGQYGRTLQIIINGAARATYQIPDGSQPAHVHNTDAQWLAEELAKQLRQNMAGWTANVGQGFIHIIAPAGQQIDTLTTKDGYADQLINPVTHYVQSFSKLPPNAPNGYMVKIVGDSSKSADQYYVRYDDKRKVWSEVLGWNTEDQVVFNTMPHALVRASDGNFEFKSLEWNPKRCGDIDTNPWPSFVGSTINDVFFFRNRLGFLSGENIILSRTAKYFNFYPASVANLSDDDPIDVAVSTNR…
ORF036	26092	26526	+	Phage scaffold protein	gene 13 [Escherichia phage T7]	AAP34108	4.03938e-78	82	atgatgctaataagaccgactaaaccgactgattttgaagtattcactccggctcaccatgacattcttgaggccaaagcccttggtattgagccaagttttccagatgcttccgagtgtgtcacgttgagcctcaatggttttcctttggcaattggaggtaacgttggaagtagatgctggttcgtaacgagtgatcaggtctggagactgaaccggaaatataagcttaagttccgtaagttgattatggaacacagagacatgctacttgagaagtatgagtgtctttggaattttgtgtgggtaggtaatacatctcacataaggtttctaaaatcgatcggtgcagtattccatgacgaatactccaatgacaggaagctccaattattcact…	MMLIRPTKPTDFEVFTPAHHDILEAKALGIEPSFPDASECVTLSLNGFPLAIGGNVGSRCWFVTSDQVWRLNRKYKLKFRKLIMEHRDMLLEKYECLWNFVWVGNTSHIRFLKSIGAVFHDEYSNDRKLQLFTIGGNHEGMLKM
TT06	26162		+	RNAmotif (-6.70)					AGGCCAAAGCCCTTGGTATTGAGCCAAGTTTTCCAGATGC
ORF037	26504	26893	+	Phage endonuclease VII	hypothetical protein vBYenPAB5_0036 [Yersinia phage vB_YenP_AP5]	YP_009102831	1.7354e-32	49	atgagggtatgctcaaaatgtaaacaagagaaagatataacagagtatggacaagataagagacgtaaagatggacttaacctacattgtaaagattgtaggcgtaaacatcatcaagctacatatcacaagatagcagcgaagcgtcttgtcattaagtatggtatcactaaggacgactatgataggatgttccaagaacaactatgtaagtgcgctatttgcagtaaaccacaagaaaaatgcagacgggcattatcggtagatcattgtcataaaactggtaaggtgagaggtctactctgcgatgagtgtaatagggccttaggatatttctatgatgacattaagcgactaaagaatgcgattacatatctaggaggtgaataa	MRVCSKCKQEKDITEYGQDKRRKDGLNLHCKDCRRKHHQATYHKIAAKRLVIKYGITKDDYDRMFQEQLCKCAICSKPQEKCRRALSVDHCHKTGKVRGLLCDECNRALGYFYDDIKRLKNAITYLGGE
ORF038	26893	27483	+	Phage DNA ejectosome component, internal virion protein	internal virion protein B [Serratia phage Pila]	QFG06811	1.32563e-110	83	atgtgctggatggcagctttgcctattgctatgtccggtgctcaagccattggtagtaacatcactcaagggaagatgattgctgctcagactgaagctggacgccgacaagctatggagttaatgaaacagacaaacatccagaacgcagacctatcattacaagcaaggtctcgccttgaagaagcctctgcggaacttaccgctcagaacatgcaaaaggttcaggcaatgggttctatccgagcggctataggtgagagtatgcttgagggttcctctatggagcgcattaagcgggtcagtgagggtcagttcattcgggaagccaatatggttaccgagaactatcgtcgtgactatcaagctatcttcgcgcaacagttaggggcctctgtg…	MCWMAALPIAMSGAQAIGSNITQGKMIAAQTEAGRRQAMELMKQTNIQNADLSLQARSRLEEASAELTAQNMQKVQAMGSIRAAIGESMLEGSSMERIKRVSEGQFIREANMVTENYRRDYQAIFAQQLGASVSTASQIKEIYKGEAKQKSKLQQVLDPLAAMGSSYASQYASGAFDSKPSRAAPIRAAKGYKTGR
ORF039	27487	29736	+	Phage DNA ejectosome component, internal virion protein	internal virion protein C [Serratia phage Pila]	QFG06812	0	88	atgagtaagattgatagtgctctccaagctgctcaacaggggatgtcacggttacgctctggcagtggtggtatgggctatcgtgcagcaaccacttacgctgaacaacctaggtctagtcttttagattccttaggtaaattcgctcaggctggtgcagatatctataaggctaaagagcaacgtgctcgtgacttagcggacgaacgctctaacgagattatccgtaaattgacccctgagcagcgtagggaagctctgaacaatggaacacttttatatcaagatgacccatacgctatggaagccttaagggtcaagactggtcgtaacgctgcgtaccttgtagacgatgaagtaatgcaaaaggttaagaacggtgagttccgtactcgtgaa…	MSKIDSALQAAQQGMSRLRSGSGGMGYRAATTYAEQPRSSLLDSLGKFAQAGADIYKAKEQRARDLADERSNEIIRKLTPEQRREALNNGTLLYQDDPYAMEALRVKTGRNAAYLVDDEVMQKVKNGEFRTREEMEQYRHARLQEGAKSYAEQFGINPEDIDYQRGFNGDITERNISLYGAHDNFLSQQAQKGAIMNSRVELNGVLQDPAMLRRPDSAEFFEKYIANGLVTGAIPSDAQATQLIGQAFSDASSRAGGADFLLRVGDRKVTLNGVTTTYKELMGDEQWNALMVTAQRSQFENDAKMNEAYRLKINSALNQEDPRTAWEMLQGIKAELDKVQPDEQMTPQREWLISAQTQVQDQMNAWTKQQAKALDDSMKTQNKMDVIDAQFQKRIKGDW…
ORF040	29760	33713	+	Phage DNA ejectosome component, peptidoglycan lytic exotransglycosylase	internal virion protein D [Serratia phage Pila]	QFG06813	0	86	atggataagtacgataagaacgtaccaagcgaatttgatggtctgttccaaaaggcggctgacgccaatggggtctcttatgaccttttacgtaaagtcgcttggacagaatctaggttcaaaccaacagctaagtctaagactggcccgttgggaatgatgcagttcactaaggcaaccgcaaaggctatgggcttacgggtaactggaggccctgacgatgagcgactcaaccctgagttggcaatcaacgctgctgcgaaacacttagcgggacttgtaggtaaatttgacggtgatgaacttaaagcagcccttgcgtataaccaaggcgagggtcgcttaggtaatcctcaacttgaggcgtactcaaaggggaactttggggctatctctgag…	MDKYDKNVPSEFDGLFQKAADANGVSYDLLRKVAWTESRFKPTAKSKTGPLGMMQFTKATAKAMGLRVTGGPDDERLNPELAINAAAKHLAGLVGKFDGDELKAALAYNQGEGRLGNPQLEAYSKGNFGAISEEGRNYMRNLLDVAKSPMSGQLESFGGITPKGKGIPAEVGLAGIGHKQKVTQELPESTSFNINGIEQEAPATPFAKDFWEKHGETYDEFSNRSTFFGFKSAAEAELSNSVAGVAVRAGRLDNGYDVFVDTITPTAWNSTVWTPEELERIRTEVKNPAYINVVTGGSPENLDALIKMANDNYETDLKAADAGLGAKLSAGVIGAGVDPLSYVPMVGVTGKGFKLVNKAMVVGAESAALNVASEGLRTSVAGGDADYAGAALGGFVFGA…
TT07	30291		-	RNAmotif (-10.40)					TGAAACTAGTAGACTCAGGTAACTCTTGGGTCacTTTCTGTTTATG
ORF041	33781	35355	+	Phage non-contractile tail fiber protein	tail fiber protein [Escherichia phage T7]	NP_042005	4.29416e-158	50	atggctaacgttatcaagaccgttttgacttacccgcttaatggttcgaatagggacttcaatatcccgtttgagtacctagcgcgtaagttcgttgtggtaactcttatcggtgttgaccgacatgttttaactcttaataatgactatcgatttgcgactcgtaccaccatctctacgaataaagcgtgggggccagccgatgggtacactactatcgagattcgtcgagtaacctctgcgactgaacgcttggtagactttacggatggttctattctacgtgcgtatgaccttaacgttgctcagattcagaccatgcatgttgctgaggaagctcgcgacttgactgcggatactatcggcgtgaacaatgagggacatttggacgctcgtggt…	MANVIKTVLTYPLNGSNRDFNIPFEYLARKFVVVTLIGVDRHVLTLNNDYRFATRTTISTNKAWGPADGYTTIEIRRVTSATERLVDFTDGSILRAYDLNVAQIQTMHVAEEARDLTADTIGVNNEGHLDARGRRIVNVANAVDDRDAVPLGQLKGMNEGAWQARNQAQQFRNEAENFKNAAQASAQNAAGSNQSANQHRDDALRFRNEAEAFKNSASTSANTASNAMREAETSAQNAAGSNQAAINSATKAKNEADRAEREASKLANFNDFAAAVENVQDNNVWMKGNFIVRKGITATTGFSVAGGGAVIHGNSAINGATTVNGYLIVNPYEGSTEGGEIRLYGKTKERTGGFIDVDANDNLRVVKDGANGGVKMSFDTNGRVTCHTVLQVNADMTAT…
ORF042	35375	35602	+	Phage holin	lysis protein [Citrobacter phage phiCFP-1]	YP_009205691	3.12139e-38	94	atgctgtctttagacttcaacaacgagttgattaaggcagctccaattgtcgggacgggtgtggctgatggtgcagcccgtctcttctttgggctaagtcttaatgaatggttctatgtggctgctatcgcctacacagtggttcagattggtgccaaggtagtcgataagatgattgattggaagagggctaccgctgacttatcatcaacaactgtcaaggagtaa	MLSLDFNNELIKAAPIVGTGVADGAARLFFGLSLNEWFYVAAIAYTVVQIGAKVVDKMIDWKRATADLSSTTVKE
ORF043	35608	35877	+	Phage terminase, small subunit	DNA packaging protein, small subunit [Xylella fastidiosa]	WP_015967311	2.84131e-50	90	atgggaagcgataagagccttattgcgttcctagagatgttggataccgctatggctcaacgtatgttggctgacttgtcgaatgacgagaagcgcactcctcagctctacaacgctatcaacaaactgttagaccgtcataagttccagatcggtaaactccagcctgatgagaacatccttggtggactcgcaggtgctcttgatgagtacaaagagaaagtaggggcgaacggtctgacggacgacgatatgttcacgctacagtga	MGSDKSLIAFLEMLDTAMAQRMLADLSNDEKRTPQLYNAINKLLDRHKFQIGKLQPDENILGGLAGALDEYKEKVGANGLTDDDMFTLQ
ORF044	35972	36409	+	Phage lysis protein (Rz-like)	endopeptidase [Escherichia phage T7]	NP_042008	4.03167e-79	79	atgctgaactttttacgtaaatgcgttccttgggttatcgctggactgctattcgggtacggctggcatcttggggctgactcaaaggacgctgaatggagacaggaggtacacaatgagtacgtcaagagagttgaggctacgcaaagcactcaaagagcagttgacgctatatcggctaagtatcaggaagacattgccgcgctggaagggagcactgataggattattactgatttgcgtaacgacaataagcggctgcgcgtcagaatcaagactacctccagtagctcctcaagtcagtgtcgatgcgagtctgatggtcgagccgaacttgacgaacgagatgctcaacgtattctcgcagtaacccaaaaggcagacgcatggattcgcgca…	MLNFLRKCVPWVIAGLLFGYGWHLGADSKDAEWRQEVHNEYVKRVEATQSTQRAVDAISAKYQEDIAALEGSTDRIITDLRNDNKRLRVRIKTTSSSSSSQCRCESDGRAELDERDAQRILAVTQKADAWIRALQDTIRELQKSK
ORF045	36437	37303	+	Unknown	no significant similarity			29	atggcaattttatatcgctctaataccgtatggtcttacaccactggtcgtgttgctggtggtgaccatctacctaccggtgagttgtacagagggtttatctacttccgtcacatcaactcaattggtgatatgcaccgtctgagtatcatccttagcgatgggactgaagttaagattcaccacgagcaggaatacgctggtaacgatagagtgcgtatctatcggagaggtatgacccaagatggctatcacatccttgaggttgtccctcaggtacaagtcatagagcgactcatgggtgttcgtagtgttgatatgcaagcctacttcaagacctctgagcatgactacaacgctttgtctcatgcatcctttaagctatgggaaagtagctct…	MAILYRSNTVWSYTTGRVAGGDHLPTGELYRGFIYFRHINSIGDMHRLSIILSDGTEVKIHHEQEYAGNDRVRIYRRGMTQDGYHILEVVPQVQVIERLMGVRSVDMQAYFKTSEHDYNALSHASFKLWESSSNGGVTLGGGSQRIPVIDERVEHAWYNELVDLDGEVIKFDEHAGDRLVIFSFNTDVVPADTAPGADPFVQWTFQLRRTDNTILATSPTAYIAAGGISVSRQVDLTAYIRGDDDPLIMYGVIPELINNGSNPVKFKNAFMNIYTVDTPKNPYLVYHM
ORF046	37328	39088	+	Phage terminase large subunit	phage terminase large subunit [Escherichia coli]	WP_113998051	0	94	atgtcgtctcaagccaatcgtaatgcgctcgtagtggcgcaactgaaaggtgacttcgtggcgttcctgttcgtcctctggaaagctcttaatcttccagtacccactaagtgccagatagacatggctaaggtgttggcgaacggggacaacaagaagttcatcctacaggctttccgaggaatcggtaagtcgttcatcacttgtgcattcgttgtgtggtcgttatggcgtgaccctcaacttaagattctcattgtgtctgcctctaaggaacgtgcagacgctaactccatcttcatcaagaacattatcgacttgttgcctttcctgagtgagctaaaacctcgcgctggacagcgtgactctgtgataagtttcgatgttggccctgcaaaa…	MSSQANRNALVVAQLKGDFVAFLFVLWKALNLPVPTKCQIDMAKVLANGDNKKFILQAFRGIGKSFITCAFVVWSLWRDPQLKILIVSASKERADANSIFIKNIIDLLPFLSELKPRAGQRDSVISFDVGPAKPDHSPSVKSVGITGQLTGSRADIIIADDVEIPSNSATMGAREKLWTLVQEFAALLKPLPTSRVIYLGTPQTEMTLYKELEDNRGYTTIIWPALYPRSHEENLYYSQRLAPMLRAEYDENPEALAGTPTDPVRFDREDLLERELEYGKAGFTLQFMLNPNLSDAEKYPLRLRDAIVAALDLEKAPMHYQWLPNRQNLIEDLPNVGLKGDDLHTYHDCSSNSGQYQQKILVVDPSGRGKDETGYAVLYTLNGYIYLMEAGGFRDGYSD…
TT08	39085		+	RNAmotif (-7.10)					GTGATGCTCTAGGCCACGGACGGCCTTTCTTTAAGGA
ORF047	39129	39560	+	Homing endonuclease	hypothetical protein HZP2_6 [Escherichia phage HZP2]	QBI89970	1.60055e-80	82	atgaagtataaagtaaacaagaccaccggttgctgggagtttaccggatgtaagactaagagtggatacggacgtattcgtgttaaaggtgtccactggatggctcacagatacgctctgagtgagcatctagggcgtccaatagctgagggcatggtagttatgcatctctgtgataatccctcatgtgtgaaccctgagcaccttaaagagggtactcaaaaggataacatggaggattgtatctctaaaggcagagctaccaagcatcgaggccctagggtcaacactaaacgagaccctagcgaggaacgcaaggatatggtcattcgtagacacctcaatggatggactccaacgtctatcgctaagtaccataagctatccgtagcatgggta…	MKYKVNKTTGCWEFTGCKTKSGYGRIRVKGVHWMAHRYALSEHLGRPIAEGMVVMHLCDNPSCVNPEHLKEGTQKDNMEDCISKGRATKHRGPRVNTKRDPSEERKDMVIRRHLNGWTPTSIAKYHKLSVAWVKRVIEDYVSA
