# Supplementary material for: Properties of Two Broad Host Range Phages of Yersinia enterocolitica Isolated from Wild Animals
Source: Int J Mol Sci. 2021 Oct 21;22(21):11381. doi: 10.3390/ijms222111381 (PMC8583763; doi:10.3390/ijms222111381)
Supplement: Supplementary file 1 [file ijms-22-11381-s001.zip › TABLE-S02.xls]

## Sheet: vB_YenP_P281
Table S2. ORF analysis of phage vB_YenP_P281
ORF no.	Start	Stop	Strand	Predicted function	Best match [NCBI blastp]	Accession number	E-value	Identity [%]	Nucleotide sequence	Amino acid sequence
ORF001	491	1045	+	Phage terminase, small subunit	terminase small subunit [Yersinia phage vB_Yen_X1]	QGH71315	3.92846e-133	97	atgagctatgaggatgaaatcgcaaagattgcaccggaagcagaccgtggagcaaaggagccgcaagactatggcgtaagtgctgggatatggagacaggttcgaatcggtagacctcctatctgggatagtccgttagatatgtggcatgaggcttgcaagtattttgagtggtgtactgagaatccgatactggaagatgatgttaaaacggataatggttcattggttcatatcgttaggcacaagccaagaatcatgaacaagtggggtttatgtacattcctaaatgtggattataaaacgttcaaaggttacgaaaaaaagacagaatttttaccagttattgaacaaattgaaagtatcattgcaagccagtcatatgagggtgccgctgta…	MSYEDEIAKIAPEADRGAKEPQDYGVSAGIWRQVRIGRPPIWDSPLDMWHEACKYFEWCTENPILEDDVKTDNGSLVHIVRHKPRIMNKWGLCTFLNVDYKTFKGYEKKTEFLPVIEQIESIIASQSYEGAAVGMFNANLVSRYMGLADNQNVQQDVTSSDGSMSPKGMTDEELAEALKKYGIE
TT01	1044		-	Both (NA)					TATAATAAGAAAGCCCCTGAACAATGTCAAGGGCTTTTTTCAAAAATT
TT02	1047		+	Both (-13.00)					TTTTGAAAAAAGCCCTTGACATTGTTCAGGGGCTTTCTTATTATA
ORF002	1120	1347	+	Unknown	hypothetical protein [Yersinia phage PY100]	CAJ28401	2.59834e-47	99	atgattatcgaattcatcaaagcggaaaacatcggcggcggggtatcgccaactgattgggatgtcctgaatgacgggaaactggttggacgaatctacttcgcaccacacagaccaatggcaccgaacaacgtagtgctgagaaagaaagatttcggttacttcccaacactggaagacgcaaagcaagcggttattgattctgaattagaaagagaggtggtgtaa	MIIEFIKAENIGGGVSPTDWDVLNDGKLVGRIYFAPHRPMAPNNVVLRKKDFGYFPTLEDAKQAVIDSELEREVV
ORF003	1347	1541	+	Unknown	hypothetical protein [Yersinia phage PY100]	CAJ28402	4.13381e-40	100	atgaaactgatttgcacaaagtcaattgtaccgtggtttaaggttggtgaggttcactcaatggtgaaaaccggtggaatcatggaggtaatggataacgacgatgatacccctcaatggtggtatgtcgaacgaactgttaccggatacgctgttaagctaccaaacagcttaacactggcagaattcaaatag	MKLICTKSIVPWFKVGEVHSMVKTGGIMEVMDNDDDTPQWWYVERTVTGYAVKLPNSLTLAEFK
ORF004	1549	1779	+	Unknown	hypothetical protein [Yersinia phage PY100]	CAJ28403	2.24621e-49	99	atgactgaacaagcgaaagaaatgattatgtgtgtggagtgctcaagtggcacccacccactgacgccggatgtgtactatgagattgaagcggtgagccagtacaatccggacactatcaagctgtacgacgataacggaaaggagttttgggtaagcaagacaaaagggttatatcacaagttccaagtgcaatccgtggatgaaaacggacaggcgacactattttaa	MTEQAKEMIMCVECSSGTHPLTPDVYYEIEAVSQYNPDTIKLYDDNGKEFWVSKTKGLYHKFQVQSVDENGQATLF
ORF005	1792	1992	+	Unknown	hypothetical protein X1_51 [Yersinia phage vB_Yen_X1]	QGH71311	4.80459e-40	98	atgaaagtgatttgcatgagttcagaggttgagtggttcgaggctggtacaacatacaaggccgagaagatcccaaacaccgacaagattgttgtctatgacggtgagggtgatacttaccttgatgaatggaatgctaagaaacttggtgatcaatacgtctcatgggcttgcaatgcgtggtttatggaggtgaaataa	MKVICMSSEVEWFEAGTTYKAEKIPNTDKIVVYDGEGDTYLDEWNAKKLGDQYVSWACNAWFMEVK
ORF006	1992	2192	+	Unknown	hypothetical protein X1_50 [Yersinia phage vB_Yen_X1]	QGH71310	1.04225e-39	95	atgattgttaaatgcgtgtccagcatggttccgtggttcaaagctgagcaattctacaaagcagaggagatcatgaatagcgataggctatctgtctatgacagtgagaacgacgagtttagcgactggatagcggcaaatgttcatggcaaatatattattcctgcttgtgatgcgtggtttgaggtggtgacacaatga	MIVKCVSSMVPWFKAEQFYKAEEIMNSDRLSVYDSENDEFSDWIAANVHGKYIIPACDAWFEVVTQ
ORF007	2189	2389	+	Unknown	hypothetical protein [Yersinia phage PY100]	CAJ28405	1.46994e-42	100	atgaagatgaaatgtacacgaaatagcagctttgacctgccagaaatgcaatacccatgtaagtttacggtaggcaatgtttacgaggtgctagagcattccacctatgccggttcgctatacatcaagattctgaatgacgataacgaggcacgttggattgttaacggtggtatctacttagattttgaggaggtatag	MKMKCTRNSSFDLPEMQYPCKFTVGNVYEVLEHSTYAGSLYIKILNDDNEARWIVNGGIYLDFEEV
ORF008	2392	2607	+	Unknown	hypothetical protein X1_49 [Yersinia phage vB_Yen_X1]	QGH71309	6.91341e-42	97	atgattgagtatcgacgccggttaggtctgaatagccacatagagcgagttaagaaagcgctcaagcaaacagagccagagggtgagattgtacacgtagcgattgaagccctcattgatatcatgcgggaaaccggtactgagtacatttcaagcggctgccgtgattacgatttcaaattggatattcgaccactggaggaaagaaatgattaa	MIEYRRRLGLNSHIERVKKALKQTEPEGEIVHVAIEALIDIMRETGTEYISSGCRDYDFKLDIRPLEERND
ORF009	2600	2806	+	Unknown	hypothetical protein X1_48 [Yersinia phage vB_Yen_X1]	QGH71308	2.56721e-42	99	atgattaacatcgaattagtttgcactaagtcacataacccttggtttaccgagggcagggtctacacagcgacaaagcgtgacacgctggcagactttgaggtctacaccgtttgggatgatgaacatgatttcgattggtcagttatccgcaataaagacggcttcaaaatgccaattggcgtacaattcgaggtggcgaaatga	MINIELVCTKSHNPWFTEGRVYTATKRDTLADFEVYTVWDDEHDFDWSVIRNKDGFKMPIGVQFEVAK
ORF010	2803	2982	+	Unknown	hypothetical protein [Yersinia phage PY100]	CAJ28408	4.44702e-35	98	atgagaacaaaggttaagattgagggaaagagcgggcattacaaggtttacgtgaaacggttctttttcttttggtgctgcgtgcaacaagatgatggctggacaggcacctatgaccgcgtattcccaacgttcgaatcggccatgaaatacgccatagataattttgcaggaaaataa	MRTKVKIEGKSGHYKVYVKRFFFFWCCVQQDDGWTGTYDRVFPTFESAMKYAIDNFAGK
ORF011	3052	3369	+	Unknown	hypothetical protein [Yersinia phage PY100]	CAJ28409	5.01428e-69	100	atgagcaagccaagcgatgaattgagtgtcgagcaaattgataaaatgcttgacgtgatagcgaacaaaagcgaggagtctctaaatgagtcttacctatgggttaacggtcgcgctgaccactggcgcaacattgagcgactagcgcgagaaataaagcagcgattcgagcgacgcattgaattgatggatttaacgctagcctcactaaaagttgagggtcgcgatgctgccaaggaatatgctatcaagggctacgacaacttagccgaaacgggtcgacttctagaagaacttgaatcaaaaatctatgattaa	MSKPSDELSVEQIDKMLDVIANKSEESLNESYLWVNGRADHWRNIERLAREIKQRFERRIELMDLTLASLKVEGRDAAKEYAIKGYDNLAETGRLLEELESKIYD
ORF012	3419	4039	+	Unknown	hypothetical protein [Yersinia phage PY100]	CAJ28410	2.6033e-152	99	atgagaatgccatacccacaactgaagtattacttgctttgcactcactcgactggcgacaagtacaagatgaatacaatctaccggattgtcgaggaaaacgaatcagatctgaaagtgtttaaggttctgaatcgtcaaggcgtcgctcaatggattaacttagaaggtcttacttatcaatttaaacctatggaggttgtagctatggaaaatccattcatggatctggatgcatttatcgctggtgctcgtgaatatgaaaagatgtgtgtaaacaacgcgctcaaaggtgaaaccggtcaacactgccacggcacaacgttgcactatgaggatgcatatggtaatcgggttagcaagccaagcgtaaaccatgcggcaactgtggattccggc…	MRMPYPQLKYYLLCTHSTGDKYKMNTIYRIVEENESDLKVFKVLNRQGVAQWINLEGLTYQFKPMEVVAMENPFMDLDAFIAGAREYEKMCVNNALKGETGQHCHGTTLHYEDAYGNRVSKPSVNHAATVDSGNYEGVRKNLIDIHNKIMQETDKKRLTDGKVQNMMSRNNVARTMIDSLLDQLKAGEMSPAAIAVALQNIKKEIA
ORF013	4039	4251	+	Unknown	hypothetical protein X1_44 [Yersinia phage vB_Yen_X1]	QGH71304	5.38299e-43	100	atggtttacgaaacattcaaagatttggttaagaactggcacgcacgcggcttagaaatgagcgtcgaaatcatgggaaccaaacgagctagcgtggtgctggccggtaagaaataccgcgagccgacaacgttcatcatgctaaccctgaaacacaaagagaaagcgaaatttgaagcgtggctgactcaagcgctggaggaattgaagtga	MVYETFKDLVKNWHARGLEMSVEIMGTKRASVVLAGKKYREPTTFIMLTLKHKEKAKFEAWLTQALEELK
ORF014	4248	4451	+	Unknown	hypothetical protein X1_43 [Yersinia phage vB_Yen_X1]	QGH71303	4.35057e-41	100	gtgagtccagaaacagtaaaggttcttggaatgcgtgtgggcgatattcgcccacttacaaaggcggcgcttgctgtagtggtaagcgatacgaaatcaagtttgcatttctatgactacgacaatagcgacgacgtgaggatcgaaacctcatgcgacaaaacgtacatctatagcaataacctgatacacaggattttataa	MSPETVKVLGMRVGDIRPLTKAALAVVVSDTKSSLHFYDYDNSDDVRIETSCDKTYIYSNNLIHRIL
ORF015	4451	4765	+	Unknown	hypothetical protein X1_42 [Yersinia phage vB_Yen_X1]	QGH71302	2.19698e-59	87	atgacagaattcgataaactggacttagcagtcaagcaagcaacaaccggacgcctaagcctcacaattgagcaagcgcgtaacctgattaacgaattcaaggacgccaatgatttatgcaaccgcatggaagcgctaattgaaaagtacgaggatttaaacgcatcactgcatgaagcgctggacaaagagaaagaagcctgcaaggaatggcgactgaaagcatacgcagaccaacaagcagttatcagtatgcaagcagtagtcgataatttaaccagacagttagaaaacatcaaaaaagttatcaaatag	MTEFDKLDLAVKQATTGRLSLTIEQARNLINEFKDANDLCNRMEALIEKYEDLNASLHEALDKEKEACKEWRLKAYADQQAVISMQAVVDNLTRQLENIKKVIK
ORF016	4834	5013	+	Unknown	hypothetical protein X1_41 [Yersinia phage vB_Yen_X1]	QGH71301	6.93364e-34	100	atgaaaattaaaatcaaatcactgaaacgcgaccgtaacgaacttcgtcttactatcggcaacacttacgaggtggtctatgatgaatttgaagattaccacttcactatcgacgacgcggggaatgaggttgggttagaagagattatcaaatcatacaatgcaaaggttaaggggtaa	MKIKIKSLKRDRNELRLTIGNTYEVVYDEFEDYHFTIDDAGNEVGLEEIIKSYNAKVKG
ORF017	5017	5592	+	Unknown	hypothetical protein X1_40 [Yersinia phage vB_Yen_X1]	QGH71300	5.43546e-140	100	atgaaattgattgaactgctgcacaaggaactaatcgaaaacaaatacaacattaacttctctgttgggtgggcagcacaggatggcgacggactgatagagttctacactaacaagccgcattatcactccgctcacggtggctattggacaacaagcgcaaatagtggtggattcaatcatatatgtagcacgctaattgctactgattttgattctaaagttgtaactgctggtgaatttgcggagtacgtaaaagaaatggaaaacaaaaacaaagattggcacaacacatgcaacattccacccgtcggcactaaatgctggatctgctgggaagacggttctgagcgtaaagcagaaatcacagcaatcggtaaagaaaagttcatggcattg…	MKLIELLHKELIENKYNINFSVGWAAQDGDGLIEFYTNKPHYHSAHGGYWTTSANSGGFNHICSTLIATDFDSKVVTAGEFAEYVKEMENKNKDWHNTCNIPPVGTKCWICWEDGSERKAEITAIGKEKFMALVDAWGSEVAMTKQGLKFKEIRSEQDIAIEELEKHIADNASLTNYGLALELYKLGYRKQ
TT03	5588		-	Erpin (NA)					GATAAAAGAAAAGCCGGAAAGGGGAAACCCGATCCGGCTcTTTTTTTGTTACT
TT04	5591		+	Both (NA)					AACAAAAAAAGAGCCGGATCGGGTTTCCCCTTTCCGGCTTTTCTTTTATCCC
TT05	5598		+	Both (-3.40)					AAAGAGCCGGATCGGGTTTCCCCTTTCCGGcTTTTCTTTTATC
ORF018	7105	5636	-	Phage terminase, large subunit	terminase large subunit [Yersinia phage vB_Yen_X1]	QGH71299	0	100	gtgaacgagaaacatttatcgaacgcgatccggtttgccctcatgaaagaagcgcagatccggaaagcaagaacatgctttttaacattccgtagggttatgcatccggaacaaatatgggatgctccatttcctcaagcggtttgcgccaagctacaagatttctatgagaagtggatgaacggcgagcgcccgaaaatgattttgtctactccgccgcagcacggcaaatcggtagcggttactgatttctgttgctggattgctggaaagcatccggataaaaaagctatttatgcgtcgttctcagagcgcctaggacgccgcgcaaacatggctattcaacagatgatggatagtgagaagttcaaggagatcttccctgatagccgaatcaag…	MNEKHLSNAIRFALMKEAQIRKARTCFLTFRRVMHPEQIWDAPFPQAVCAKLQDFYEKWMNGERPKMILSTPPQHGKSVAVTDFCCWIAGKHPDKKAIYASFSERLGRRANMAIQQMMDSEKFKEIFPDSRIKTKGEPETADAQRGVDLIEYISPVTGKHGGYFRNVTIKGAVTGESLDIGIIDDPLRDRKEANSELVRDNIWEWYTDAFLTRFHKDAPLLMILTRWHIDDLAGRILEKEKNVDYVRFPAIAEKDEGWRKEGEALFEEWKPLSFLLERKSVTPPANWEALYQQNPIIAGGEMFRDEWWQYYDQSTPLPEFEYRIIYADTAQKVKEHNDYSVFQCWGYHQGKIYLLDMLRGKWEAPDLLVKAKEFWQKHRDPTNRGYLRAFKVEDKASGT…
TT06	7169		-	Both (-13.60)					CTAAAACTCAAGCCTCGCTATTGCGGGGCTTTTTAGATCCT
ORF019	7385	7206	-	Unknown	hypothetical protein [Yersinia phage PY100]	CAJ28417	8.40595e-34	98	atgattgactggaaacaaacaactgaacgaatcaagctggacgaggaggtaaacaaggcgaacgccgagtatttcaaggagcaatatcaatgccggtttgacctccagaagattgaggaaatccagcgtcaagcaatcaaagacaatttaaggctaatcactttctgcctaccattctaa	MIDWKQTTERIKLDEEVNKANAEYFKEQYQCRFDLQKIEEIQRQAIKDNLRLITFCLPF
ORF020	7602	7378	-	Unknown	hypothetical protein X1_37 [Yersinia phage vB_Yen_X1]	QGH71297	1.64305e-45	100	atgatcaaactaaatcactcagataaacttacaatcaccaagcagcaagcacgcgacgcgttcgagggttctttgcatagtaacggcgttgaaatgaatcttgatattgatttctttagcgaagcactgaataactacgcagacgaaaacacggcggcggcctttgatatcttgattgatatgctgcttgaggtcgggttaacgattgagggctatgatgattga	MIKLNHSDKLTITKQQARDAFEGSLHSNGVEMNLDIDFFSEALNNYADENTAAAFDILIDMLLEVGLTIEGYDD
ORF021	7790	7599	-	Unknown	hypothetical protein [Yersinia phage PY100]	CAJ28419	1.57113e-38	100	atggtaactgacgaagatatgcaacagcttgacgaggattatttagcggtaagcaagtgggtggcacgccgcaatcagttgaaagcctacgttaaccagtatcaggtgtggctaaccgatggcattaagtgcgagaagtatttgaagcggtcagtagaattactacgggagcatgaggagaccaagccatga	MVTDEDMQQLDEDYLAVSKWVARRNQLKAYVNQYQVWLTDGIKCEKYLKRSVELLREHEETKP
ORF022	8083	7790	-	Unknown	hypothetical protein X1_35 [Yersinia phage vB_Yen_X1]	QGH71295	2.39281e-62	100	atggaaaagttaaccaaagaagaaattaacgacattctgattaacatcaaagacgatgaaacctacatgggtatagtcgagcacaacaaggcgctatcagacatttcaagcaaggcgattgaaagactgcaagagagcttcaaagcaagtgaacgcgctcttgatgtactgaaatcagcacgcgacgcagggcttgagggtgacaacgagacggcatcaatttttgtgcaagactattacgacctgattatgaaagcacgcgagaagttcgacgaagcaatgcggggtatgtga	MEKLTKEEINDILINIKDDETYMGIVEHNKALSDISSKAIERLQESFKASERALDVLKSARDAGLEGDNETASIFVQDYYDLIMKAREKFDEAMRGM
TT07	8096		+	RNAmotif (-13.30)					TTTCGTTTCGATGGGGGCATTATACGCCCCCGaTTGTTTGTGTCA
ORF023	8452	8138	-	Unknown	hypothetical protein X1_34 [Yersinia phage vB_Yen_X1]	QGH71294	7.37422e-66	99	atgtttaaagttggcgatagagttagagatatctatagcggagaaactggaacaatcgaagaactaagcatgattgaatacaaggcaatcggcgcatatgtaagggtggaacctcgtggagttgtgtttatagactcaatgagacttgagattgttgggaaagaagacattctttcaccaagaacacgcgagcaactaagcgagtttatcctcgaactggaaacgaagcgcaatattcagcttgagcgcaaggttgcggcagacaaagaaatcgcttcactggaaaacttgattgaaaagctaaaaaacatttga	MFKVGDRVRDIYSGETGTIEELSMIEYKAIGAYVRVEPRGVVFIDSMRLEIVGKEDILSPRTREQLSEFILELETKRNIQLERKVAADKEIASLENLIEKLKNI
ORF024	8808	8512	-	Unknown	hypothetical protein X1_33 [Yersinia phage vB_Yen_X1]	QGH71293	6.62629e-65	100	atgaacgacgatatgattaatcacctgaaaaccctgaaagacgacgaagtatttaaggatgtaatccggtcaatcagaaaatcacagagcaatatcaaacaaattattgagctggcagagcaggcggaaaaggttctaaaccggatgcataccgctacccacgaactccgcgagcttcttgatgcagacaaggttagcggagctaccgaatgcgcgattgcaaacgctagcggtgttgaagaatattcagagcttatgcagcgcattaactttattgcaatgcgcgaaggcttctaa	MNDDMINHLKTLKDDEVFKDVIRSIRKSQSNIKQIIELAEQAEKVLNRMHTATHELRELLDADKVSGATECAIANASGVEEYSELMQRINFIAMREGF
ORF025	9200	8874	-	Unknown	hypothetical protein [Yersinia phage PY100]	CAJ28423	2.89113e-70	100	atggctagcatcaacaaacaggcgaaacgcaaaaacaagtttgcgaagaaaattgctcaacataacactatcaccgtcaaagttgagcgagatattgcaccggaagacattagtctggtagttttcgggcagaaagttaagccggtagaccatgttcatcatgggatcgtgatggaaaaggaagcagtcgcaccgtttagcgcaccggctgttatcaatccagcgattgatggcgaagtcttccgcagcaagaaaggcatgggcaaactgattgcaggaatggcgctagcagccgtggcagtagcaaccgcagtttattttatctaa	MASINKQAKRKNKFAKKIAQHNTITVKVERDIAPEDISLVVFGQKVKPVDHVHHGIVMEKEAVAPFSAPAVINPAIDGEVFRSKKGMGKLIAGMALAAVAVATAVYFI
ORF026	9490	9212	-	Unknown	hypothetical protein [Yersinia phage PY100]	CAJ28424	4.87181e-59	100	atgctacattggtcagaaatcaaacaaatagaaaaggagtcaaatatgagcaagttagagcaggatttacgccgcattgttgaaaagcacgctggcgagggtgcaagtattgaaacaatccagttcttgatcaacaaacgagtcaaggtagagaaaatgattcaggaggcgctaccgaaaccaaccaagaaatcagataagcaggctcaatcattcattggcggtatggtagttggcgcactggttgcttcatacatcttctctatctttttagtataa	MLHWSEIKQIEKESNMSKLEQDLRRIVEKHAGEGASIETIQFLINKRVKVEKMIQEALPKPTKKSDKQAQSFIGGMVVGALVASYIFSIFLV
ORF027	9794	9612	-	Unknown	hypothetical protein X1_30 [Yersinia phage vB_Yen_X1]	QGH71290	1.56029e-34	100	gtgctttacaagggcgacaatgtgattataatgctcaccaatgaaacgataagcggatatgtggaggatgtgacgaacgataagaatgcttgtgcagtgattaaaacggagcggggccgttacgtagtgaaccgtgacggcagccgcaggaactacagcacaattgaggcgaggaaagtttaa	MLYKGDNVIIMLTNETISGYVEDVTNDKNACAVIKTERGRYVVNRDGSRRNYSTIEARKV
ORF028	10064	9798	-	Unknown	hypothetical protein X1_29 [Yersinia phage vB_Yen_X1]	QGH71289	6.6659e-56	99	atgattgatatcaataaattagacaaagtgttcatccgtcgcctgcgtgtgcttatgaaaggccggaatgatattcacaagagtaagcgccttgcagcgataagcctttggacgaaatcagacattaaggcgttcgctagagactacgggccagcactggctgcatcattgcgcagcgatatgcaagcaggttactactgcattgacgaaatcgatacggcctttattgattcttacattgaagacgatatgacttgctggggttaa	MIDINKLDKVFIRRLRVLMKGRNDIHKSKRLAAISLWTKSDIKAFARDYGPALAASLRSDMQAGYYCIDEIDTAFIDSYIEDDMTCWG
ORF029	10200	10057	-	ATP synthase subunit A	ATP synthase subunit A [Yersinia phage vB_Yen_X1]	QGH71288	5.5455e-25	100	atgattaacgagctgatagagttctggaactggcaagggccacagcaaaaagctcttgcaataacagttttgatttgcataatactcgtcattgcttccggcattggcataatgttaacagagaaaggagaaaatcatgattga	MINELIEFWNWQGPQQKALAITVLICIILVIASGIGIMLTEKGENHD
ORF030	10399	11022	+	Unknown	hypothetical protein X1_27 [Yersinia phage vB_Yen_X1]	QGH71287	1.97292e-141	100	atgtctgatatgattctacccgttggcgggtctggagttggtgctggtgctggtgtgggtgctgctgtcggcggtttcttaggtgctgcggttggtgacggtggtctgttaggcggtcgtggtcgtggtgacggtggcgctcttggcgttaacttgctgcaagactccattaccggtgtgcgtgacgcaatcggctccctcggtttaaacgtgattcagggtcaaggctctacgaataccacggttgaacgcgctgtaagttccttggctttcgctggtgcaaaccaagcaaaccagaacttgctggcaacagttcagggcttcgccggtctgaataccgcgattgtccagtctggaaaccaaaccgttaacgcggtcactgcggcgagttttgcggct…	MSDMILPVGGSGVGAGAGVGAAVGGFLGAAVGDGGLLGGRGRGDGGALGVNLLQDSITGVRDAIGSLGLNVIQGQGSTNTTVERAVSSLAFAGANQANQNLLATVQGFAGLNTAIVQSGNQTVNAVTAASFAAERCCCETQKLIAAEACATRELIQANTLRQADHENTRLAQEVSNLKQNQYLEQRLQQMAGLIIGHIPRPTAAAAA
TT08	11024		+	RNAmotif (-13.50)					AGCCTGACTAAGCGCCCTTAATTGGGCGCTTTTACTATCAA
ORF031	11087	11416	+	Unknown	hypothetical protein X1_26 [Yersinia phage vB_Yen_X1]	QGH71286	2.33262e-71	100	atgcatagcatgatgtacggttatagcggaatccccatgtacgtaatcgtgcgccgtaagcgtcacgacgaggacgagggcgaaaccatgcgccactacgagcgacgcacacgcgagcgcgacgaaatgcacgaacgcggctacagtgattgcggtcatgataagcacattcgggctatcgacgagaaagcagacggacacgttaagagccttgaggctgaatacatggaatacatggcagccaagaaagctgacgatccggtagctatgaaacgcgaactaacagaaattgcggcggcagccgtgaaacttttacgtgaaatggagtaa	MHSMMYGYSGIPMYVIVRRKRHDEDEGETMRHYERRTRERDEMHERGYSDCGHDKHIRAIDEKADGHVKSLEAEYMEYMAAKKADDPVAMKRELTEIAAAAVKLLREME
ORF032	11424	11864	+	Unknown	hypothetical protein X1_25 [Yersinia phage vB_Yen_X1]	QGH71285	1.44986e-105	100	atggcaacaaccagcgaaaagatccagagacgcgccaaagaacacattaaagtggcgggtcgtgaatggcgactacgtagggacgcatttgatcccacaacctccttcccgcatgagcgcgtaactcattttcttgatgttggttgttccgaagttggcgcgggtatctattccgtttgggtggtcggcttgatcaccccaacgcagggaacgcttgagcgccccgttcaggtcatgtatttgggtttcgcaaacagggtgatggctccaagtcgcgaggatctagggaagatgcacgtttacacctgtgacagtagcactttcgccgctgatttcgtgagcgaattcctatccgatggtgacgacgctgtaaccgaaaagccggttatcatgccatac…	MATTSEKIQRRAKEHIKVAGREWRLRRDAFDPTTSFPHERVTHFLDVGCSEVGAGIYSVWVVGLITPTQGTLERPVQVMYLGFANRVMAPSREDLGKMHVYTCDSSTFAADFVSEFLSDGDDAVTEKPVIMPYPENAAQNGEEDEE
TT09	11819		-	Both (-8.30)					TCGTCCTCCTCGCCGTTCTGTGCGGCaTTTTCAGGGTAT
ORF033	11864	12103	+	Unknown	hypothetical protein [Yersinia phage PY100]	CAJ28430	1.05842e-49	100	atgaaaactaagccaaacgtaccagctatgattgacaccctacaggagcgcgcacaggcgattttaaaggatactaaatttacaaatcagcacatcctgaatgacgccatgcatgacgtaaggctggcaaccgctccgcaagaaatcgcaagtttcctttttacaggaaaattgagcgaaacgcagacgaaagcagccgagcgaatcattgttaaacttcttgcagtgttgcagcgctaa	MKTKPNVPAMIDTLQERAQAILKDTKFTNQHILNDAMHDVRLATAPQEIASFLFTGKLSETQTKAAERIIVKLLAVLQR
TT10	12101		-	Both (NA)					GACAAAAGAAAGGGGCCATATGGCCCCTTAATCGTTTTTA
TT11	12103		+	Both (-13.50)					AAAACGATTAAGGGGCCATATGGCCCCTTTCTTTTGTCT
ORF034	12298	12140	-	Unknown	hypothetical protein X1_23 [Yersinia phage vB_Yen_X1]	QGH71283	9.80652e-30	100	ttggtcaagattgtctataagttgttcagagcgcaaaacggcaaggcatacggcgagccaatcatggaggctgataactacttagagatcaaaaattatctggttaagcatcctgaattgattgacgtgtcagtccatagaatacagacagttgaatag	MVKIVYKLFRAQNGKAYGEPIMEADNYLEIKNYLVKHPELIDVSVHRIQTVE
ORF035	12946	12299	-	Methyltransferase/methylase	dam methylase [Yersinia phage PY100]	CAJ28432	1.25534e-156	100	atgattgacccgttagacaatgcaacagtagacattgaagtattcaccggcgacattatcgaagaagcggaagttaacgaggagctaaccggcaaacgcgattttggcggcagcacaacaccaaaagacattcgcgatctgtgggctacacctcaatggttgtttgactacttcaatgaaatctacaagtttgatctggacgcggcagccaacgacattaatcacaagtgcgacaactatctgacacttgagaatgacgggacagtagaagaacatgaatggatctgcgaaagcgccgtatggtgtaacccgccatattcagatccgcaaccgtggatagaaaaggcaattaacgaatcatctttgggcgtactttccgtcatgctactgccttgcgac…	MIDPLDNATVDIEVFTGDIIEEAEVNEELTGKRDFGGSTTPKDIRDLWATPQWLFDYFNEIYKFDLDAAANDINHKCDNYLTLENDGTVEEHEWICESAVWCNPPYSDPQPWIEKAINESSLGVLSVMLLPCDPSTEWFHLASKSASKIYILTGGRVQFVRADTGEEQRGNPKGSVLFVFDPNDGDQETIYLPIWEAGGKEPRWFKSWTLKEEEE
ORF036	13557	12994	-	Single-stranded DNA-binding protein	single-strand DNA binding protein [Yersinia phage vB_Yen_X1]	QGH71281	6.19905e-135	99	atggcagtaaacaaaattattcttctcggcaacgtaggcaacgatccggaagtgaactataccggcagcggcaccgcagtagctaagttttcgctagcaactaccgagaaatggaaagaccaaagcggcgagaagaaagaaaaaactaactggcaccgttgcgtagtatttggtaagcgcgccgaagttgtcggggagtacgtcagaaaaggaagccagctatacattgagggatctatggagtacggcagttatgacaaggacggcgtaaccatgtacacggcagacgttcatgttaaggatttccagtttatcggcggcaagcgtgaagatggtggcaatgcaggcggcggtcagtctggcggctggggccaaccacaacagacacaacagcaacgg…	MAVNKIILLGNVGNDPEVNYTGSGTAVAKFSLATTEKWKDQSGEKKEKTNWHRCVVFGKRAEVVGEYVRKGSQLYIEGSMEYGSYDKDGVTMYTADVHVKDFQFIGGKREDGGNAGGGQSGGWGQPQQTQQQRQPASQPTNTATLKPEGQPKQRQMSQAERMLAQQAAQAQQQSSEPPMDFDDDIPF
ORF037	13814	13548	-	Unknown	hypothetical protein X1_20 [Yersinia phage vB_Yen_X1]	QGH71280	2.3921e-57	99	atgattattagcgacgagttgctaaaacaaatcgaagccctcgcgtttgactctcttgactacgcatacaacgagacggaggggctaccaatgcgaatcaacggaaccggatatcatgagctggacgagtcgcgcggttgcgcaaaagatgcgcgaaaattattaaaacaggtgttgacaccggatgtagtaattgaaataatgcgccggtatcgcgcacttgagcgaattgttgaacaatcacaggagatcacgaaatggcagtaa	MIISDELLKQIEALAFDSLDYAYNETEGLPMRINGTGYHELDESRGCAKDARKLLKQVLTPDVVIEIMRRYRALERIVEQSQEITKWQ
ORF038	14080	13811	-	Unknown	hypothetical protein X1_19 [Yersinia phage vB_Yen_X1]	QGH71279	1.15803e-59	100	atgattgaacgtttaaaacctgaaatttgtgaggatgattacggtttcacttatgttggcatgaaaccagatgatcgcggttggtttgttcattacgagtcgctcatgaaaatgcgccgcgcttatctggatttggcaaaggagtttaacgcagttgtccaaatgcacgacctgccgactgacgagctggttaaattcaagaaagcgatggaggacgtagcactagatcgcattcaaaaaaacaagaaaccaaaatggagcgcccgatga	MIERLKPEICEDDYGFTYVGMKPDDRGWFVHYESLMKMRRAYLDLAKEFNAVVQMHDLPTDELVKFKKAMEDVALDRIQKNKKPKWSAR
ORF039	14295	14080	-	Unknown	hypothetical protein X1_18 [Yersinia phage vB_Yen_X1]	QGH71278	3.08803e-43	100	atggcattctgcaaagtacgacaagatattgctaaccacgcggcggatctggatgatttagattggatgctacagcgtatcgacgagttagtagacgagggctttaaatgggccgacgcggtaaaaatggtaaaagcggaatactacgaagaagacgacatttgcgccagcgacgaacgactagacgacgatttcaccggatggagtatgtactaa	MAFCKVRQDIANHAADLDDLDWMLQRIDELVDEGFKWADAVKMVKAEYYEEDDICASDERLDDDFTGWSMY
ORF040	14473	14300	-	Unknown	hypothetical protein X1_17 [Yersinia phage vB_Yen_X1]	QGH71277	8.98164e-34	98	ttgtacgataacgttgatattgatttagaagtttctaacctgctggcttggcttatggatttaggcgttaataacagcgacgcgcaagatcgagccgatcagcatagagagtttttgaacgaaatgcacactaagtattttaataaaccaaaaggcttgattataggagattaa	MYDNVDIDLEVSNLLAWLMDLGVNNSDAQDRADQHREFLNEMHTKYFNKPKGLIIGD
ORF041	14881	14483	-	Unknown	hypothetical protein X1_16 [Yersinia phage vB_Yen_X1]	QGH71276	1.12279e-93	100	atgaataacgaaaacgcagcacgcaaagaattaacctatgaagaaactttggagttatgccgcgagcttgagcaaagcagcgatcccgaatggaaccctatggcaagcccgaaagcggcaatccaatttgctgcaaagcaccggatagatattgtttggaagtctgacacattcggcaacctatacgctatgggaatccatatgggaaccggagcgttcaaagttaaatacacggaaggcgacgaagtaaaagggatggtagccgcaatctgcaagactggagcgcaagcggcgctaatgaataaatttaggaaagaaagacacgaaaaacatgttgacaacataaattcacttggtaagatagccgccgaaaagaaaacaaagcggggtaaaaaatag	MNNENAARKELTYEETLELCRELEQSSDPEWNPMASPKAAIQFAAKHRIDIVWKSDTFGNLYAMGIHMGTGAFKVKYTEGDEVKGMVAAICKTGAQAALMNKFRKERHEKHVDNINSLGKIAAEKKTKRGKK
TT12	14959		+	Both (-7.60)					CATGTATCGGCGCATTTGTTTTCGAATGCTTCTATTGCGGT
ORF042	15044	14874	-	Unknown	hypothetical protein X1_15 [Yersinia phage vB_Yen_X1]	QGH71275	1.83939e-32	98	atgattatgataggcaacgataagattttcagaatggcgcagcgcaccgcaatagaagcattcgaaaacaaatgcgccgatacatgggaacaggcaatgtttgcattggcttacgcatacagcctaacagatcacgaaaactttaaaaaggcattgttagcagatgaataa	MIMIGNDKIFRMAQRTAIEAFENKCADTWEQAMFALAYAYSLTDHENFKKALLADE
ORF043	15214	15041	-	Unknown	hypothetical protein X1_14 [Yersinia phage vB_Yen_X1]	QGH71274	3.10864e-33	100	atgattcacgtaagcagagttaagggcggctttgcagcattcggtaagtttggcgcagtattccagacagacaaatctggcaaagtcgtaaacaccaacataccgaaaaacagcgacaaataccgcgaaatgcgcaaacgtgtttcagcttatattaaggagtattacgcatga	MIHVSRVKGGFAAFGKFGAVFQTDKSGKVVNTNIPKNSDKYREMRKRVSAYIKEYYA
TT13	15242		-	Both (-12.00)					ATTTGTATAAAGCGCTTGACTTCACGGTCAGGCGCtTTTATTATTTGCG
TT14	15244		+	Erpin (NA)					CAAATAATAAAAGCGCCTGACCGTGAAGTCAAGCGCTTTATACAAATATT
ORF044	15636	15313	-	Unknown	hypothetical protein [Yersinia phage PY100]	CAJ28441	1.30133e-70	100	ttgccacatacagaggagggtcgcgagcgcattatttcgctagagcataaggtaagccatcatgcagaaatgctaagggagattagggatagcatgaaagaaaccgcaagcgcggtaactgaaatacgaaacgtgttagcggttaatcaagtagtgtctcaacaactgaatgaagcggttagagaaatagcaagtattaaagaagatatccagaagatgaaaatcagctttgcgcgttgggcaggcgttggcggcgtgcttgtctggatgatctcaaacatggggaaagtttcagccgttttatctgcaatgagtaactactaa	MPHTEEGRERIISLEHKVSHHAEMLREIRDSMKETASAVTEIRNVLAVNQVVSQQLNEAVREIASIKEDIQKMKISFARWAGVGGVLVWMISNMGKVSAVLSAMSNY
TT15	15701		+	Both (-14.30)					ATAATCACGTAACCCGCCGAGATCTGGCGGGTTTTTTGTTTGGTT
ORF045	15978	15739	-	Unknown	hypothetical protein X1_12 [Yersinia phage vB_Yen_X1]	QGH71272	2.71984e-52	100	atgatggagaaattgaccgacccgttagacattgcatcagagttggagcaggcatttacacaacaagcgctagccgctcaactgaacaagccgaagaaggtctataccggtaagtgccattattgcgaggagccgctagcgattggtgagggcgaattaggccaaggcatttattgcgatgcagattgccatactgactttgacaagatgattcgcgcagaacgaaatcgcgttcgataa	MMEKLTDPLDIASELEQAFTQQALAAQLNKPKKVYTGKCHYCEEPLAIGEGELGQGIYCDADCHTDFDKMIRAERNRVR
TT16	15998		-	Both (NA)					CAAACAAAAAACCCGCCAGATCTCGGCGGGTTACGTGATTATC
ORF046	16246	15998	-	Unknown	hypothetical protein [Yersinia phage PY100]	CAJ28443	5.11959e-52	100	atgatgcacaatacagaacaatacggcgttgcaacctcaatcgctggcggcttggctcaggaggtagcgcaggaatcaattatcaacatctatgcgactgacccaatcaacaaacgcttccacgttcaacgacttgaacacatggcagccgaggcagcaaagctagccgagatcttgcgagatcttgccattgagaagaaacttgcattgattgaagaatcagataaaattaacgaatctttcaactaa	MMHNTEQYGVATSIAGGLAQEVAQESIINIYATDPINKRFHVQRLEHMAAEAAKLAEILRDLAIEKKLALIEESDKINESFN
ORF047	16866	16252	-	Unknown	hypothetical protein X1_10 [Yersinia phage vB_Yen_X1]	QGH71270	2.33312e-146	100	gtgaatacagtagatgttattgaatacgtgaacgggattcatgaggaagtgacaggagagggcggcgattatatcaagcacaagaacctaatggagcgaatcacgcgcggacttgatcagatcaacaaggtttatgcaggagccgagcacccaacaagccgagttatggcgtcactggaaagccgagttgttacgtcagattccggaaacggtaaaacatcggctggttatgatttcggtgaggatattgttcttgctcaggcggtcgcagtgtatagcgacctaacgacggcgataaatgttagccagcaaatgaaaggattggctgacgacgtagacagcaagatcatagaaatagaagatctaaagaaaaggattgagactttagaacagaacaaa…	MNTVDVIEYVNGIHEEVTGEGGDYIKHKNLMERITRGLDQINKVYAGAEHPTSRVMASLESRVVTSDSGNGKTSAGYDFGEDIVLAQAVAVYSDLTTAINVSQQMKGLADDVDSKIIEIEDLKKRIETLEQNKSILIDALEHFWTDSYTSNGIDKYLHDGSIRDYVKVMRVKKGFDKPKQKSVDDLPKPSVLSAADYEKMILGD
ORF048	16996	17139	+	Unknown	no significant similarity				ttgttgcgcggattctccgcctttgttgcgattattcaattaaatcataaggttgcgcgacgcggaatgagtgaagtttatttaatttttaattatttcaccagcaaaacctgcgtgcgcaccgaatcttccccatacggctaa	MLRGFSAFVAIIQLNHKVARRGMSEVYLIFNYFTSKTCVRTESSPYG
ORF049	17645	18028	+	Phage peptidoglycan hydrolase	endolysin [Yersinia phage vB_Yen_X1]	QGH71269	3.50793e-88	99	atgggctttaaattaggttctcggagcctgcaacggctgcaaggtgttcaccctgacttagtgaaagttgtcaaacgcgctattgagatctcaccggtagacttcaccgttaccgagggattgcgcacactggagcgccaaaaggagctattcgccaaaggtgcaagcaagacaatgcgatctcgccacctgacaggccatgctgttgacattttgccgcttgttggcggcaaggttagctgggactggaaatattattatccaatggctgacgcaatgaagcaggccgcaaaagagttgggggttaacattgaatggggcggtgactggaaaacctttaaagacgggcctcacttccagcttccgcacgcggagtataaataa	MGFKLGSRSLQRLQGVHPDLVKVVKRAIEISPVDFTVTEGLRTLERQKELFAKGASKTMRSRHLTGHAVDILPLVGGKVSWDWKYYYPMADAMKQAAKELGVNIEWGGDWKTFKDGPHFQLPHAEYK
ORF050	18028	18366	+	Unknown	hypothetical protein [Yersinia phage PY100]	CAJ28447	3.98814e-76	97	atgagcattcgcgagctgatcacaaacacggataccggcgagaagtcactttcccgcgtcactcaatttgtgggctttctggtttctaccggtatcgtaatctggtacacgtaccacttgcggcttgacgaatggatgttcacaagctacttcttgatctgcgtcggtgcttatagcgcaaacaaatacattgctcaaaaagggggttccgttgctggggaaactaaaaattgcggtcatgctaatgattgcggctgttctggcatggaaagcggggagctggaacggggcgcgggtagaaaggtctgtgcaaattgcggaatgcaacaaccggattga	MSIRELITNTDTGEKSLSRVTQFVGFLVSTGIVIWYTYHLRLDEWMFTSYFLICVGAYSANKYIAQKGGSVAGETKNCGHANDCGCSGMESGELERGAGRKVCANCGMQQPD
ORF051	18426	18656	+	Unknown	hypothetical protein [Yersinia phage PY100]	CAJ28449	8.92372e-28	100	gtgctagcaaaactaaacaaagcgttctggttgctactgatagcgatattgataagcggctgtcaaagtgggcgcgtgataacggttccggtagtcgttgatacgtcgtgcgattgggtcgaggttatccggcctacactgcaagatataaaggtaatggatctcggcaccaagcgccagatcgtttaccataatgaaatggttgaaaagatgtgcagtaaggagctataa	MLAKLNKAFWLLLIAILISGCQSGRVITVPVVVDTSCDWVEVIRPTLQDIKVMDLGTKRQIVYHNEMVEKMCSKEL
TT17	18681		+	Both (-16.80)					CTATTATATTTTGCCCCGCTCCGGCGGGGTATTTTTTTATCTG
ORF052	18811	20001	+	Winged helix-turn-helix domain-containing protein	hypothetical protein X1_07 [Yersinia phage vB_Yen_X1]	QGH71267	0	100	atggcacgtacacaaaaaatcacagacgagcaattaatcaaagaacttgaggcaggtaaaaaggttccgcagattgcaaaagaatacaacatgaacgagcgtaacgtttgggcgcgtaaagcaaagttggctcgtgatggttatgccccaactatcggcgtgaacgttgagcttccaactggttataagctgggtaaggttacaaccgcagctgatgcgaacggcaatatcgagcgcgtttggttccgctccgcgcctgaatatgaagaaatgttaaaggcactgcgtgaagcggtcgaggagtacaaagagcaagttccagccgctaaggttctgccttacaaagtcggcggcgacgataacctgttaaacttctatgcgattgccgactatcacctg…	MARTQKITDEQLIKELEAGKKVPQIAKEYNMNERNVWARKAKLARDGYAPTIGVNVELPTGYKLGKVTTAADANGNIERVWFRSAPEYEEMLKALREAVEEYKEQVPAAKVLPYKVGGDDNLLNFYAIADYHLSMLAWAEESGENWDSKISEELLVRWFKTAVEKAPDAKTGYLADLGDFMHFDGMAPVTPASKHLLDADIRFPRTVRTAIRVMKAVVEILLKKHEKVIVDFTTGNHNESSAVWMRELFDMHYKDHPRVKVNTSPAVYHAHKHGKVAIFTHHGHKANMKKVDSVCAGTFPELFGATKYRYVHIGHFHHIEKVESNLMVIEMHRTLAAKDAYAANGGWLSGRSADVITYHKEYGEVSRLTITPWMVGMNDVGTFDANDKPVNHITES
ORF053	20045	20503	+	3'-phosphatase, 5'-polynucleotide kinase	polynucleotide kinase/phosphatase [Yersinia phage PY100]	CAJ28451	1.86496e-107	99	atgcaagcaatgagtccaaagtctacaaagttcgttattgttgacattgacggaacgctgtcatgttttaaacatcggcttaaccttgtaccaccaaaggaggagcaaggaaaacaagaggcttggcgtcagttcgtggcggcgtccgtagatgatccggcattccatcaaacaattaacacagtaaatgacttgaaagtcgccggatgttctattatcatccttaccgctcgcagtgaggagtttagagaaatcactgagaaatggctcaaggacaattgcgtagcttacgacaagctgattatgcgcagccttgatgatttgcgcagcgatgaagatattaaagaggaggttttacgcaaggccggattagaaagaattagatgtgtttttgaagat…	MQAMSPKSTKFVIVDIDGTLSCFKHRLNLVPPKEEQGKQEAWRQFVAASVDDPAFHQTINTVNDLKVAGCSIIILTARSEEFREITEKWLKDNCVAYDKLIMRSLDDLRSDEDIKEEVLRKAGLERIRCVFEDSPRVVKRLREMGLQVYQCQ
ORF054	20516	21103	+	Deoxynucleoside monophosphate kinase	hypothetical protein [Yersinia phage PY100]	CAJ28452	3.4515e-142	100	atgatcgtattattgaatggccccgcaggtgttggaaaagatacattggctgacatgctgcatgatcgcgtttggttcgaaagaatctcattcaaaaaccgaatcacagacattgcgcgtgttatgttgggcgatttgtggaaagagtttaacgagcgatacaacgaccgaaccacgaaagaaaagccttgggataaaatcggcggcctaactcctcgtcagttctacattcacgtttcggaaaattgctgcaaaccggtatttggtgagcgctatttcggggcggcagagctggagaacataaaggatgttgagcgcagcggcgaggagtatgatttcgtagcgagtgacagcggattccctcaagaagttttcccgctactggaggaatcaaaccat…	MIVLLNGPAGVGKDTLADMLHDRVWFERISFKNRITDIARVMLGDLWKEFNERYNDRTTKEKPWDKIGGLTPRQFYIHVSENCCKPVFGERYFGAAELENIKDVERSGEEYDFVASDSGFPQEVFPLLEESNHEVIVVRLYRDGYDYNGDSRAYLKPEDFETASRKPIFIDVHLVENEPELAYNDILTGIRNAIR
TT18	21105		-	Both (-11.70)					AAAATAAATAAGCCCGTAAACTATTATAGCTTACGGGCcTGTCTTATCCTAC
TT19	21108		+	Both (-11.70)					GGATAAGACAGGCCCGTAAGCTATAATAGTTTACGGGCTTATTTATTTTTC
ORF055	21170	22531	+	Phage portal protein	portal protein [Yersinia phage PY100]	CAJ28453	0	100	atgaaaccacggtttaaactaaacactgacgggacatttacccgaatggacgcaatagctcaatgggctaaccctgtcaacggtcgcggcatggcctttgctgacgcttccgcttttagccggttcgccggtagccgttcggcactgactagcgaatacttatccgctttgtatcgctatgactggttagcgcgtaagatttgccagcgccccgcagaggacgcaacacggaagtttattgttatcaatgaaaagaaagatagcgttaagcgcaagattaaccaaaagctggagcagttaggcgtcaagggtaagtgccggaaagctattgcatggtcacgcttgttcggcggctccgctctgattatgctaatttctgacggcaaggggccagaggag…	MKPRFKLNTDGTFTRMDAIAQWANPVNGRGMAFADASAFSRFAGSRSALTSEYLSALYRYDWLARKICQRPAEDATRKFIVINEKKDSVKRKINQKLEQLGVKGKCRKAIAWSRLFGGSALIMLISDGKGPEEEYTGGGKLVDIIVTDRHHLTVAEKNQDPSSPYYDMPEIWERRNGAKFHRSRVFCFKGADLTLEQMEFEDYWGGSYVELALDAVRAFQESHKDMGHLLSEASLGVFTLSGAQMASAMGGKPAEGMAARAAYVNQGKSIYRSIIIDKDNEGFDFKSRNLGGASDIVDTSMTIVSGAVSIPELVLFGKSPSGLNASQEEIMGTYFDMVRSEQEGDLAVALKFIITMICDEMGLGEVEWDFAPLLEMSENQKADVMGKVSTAVSGIADAA…
ORF056	22815	23324	+	Phage head morphogenesis domain protein	head protein [Yersinia phage vB_Yen_X1]	QGH71263	3.1085e-122	100	atgacttctgaagccattagaaaggctataggcgtcaacctgacattgccttatggcgacctgagcgcaaagctggcggcatgggttgaaatgaataccggcttaatcacaaagttgagcacggatcacctaacggcaattcaggaaataatcgggcgcgggttccgtggtggcgtaagcgttcgtgagctggcaaaggaaatcgcagagcgcacggcaatgagcaagcgacgcgctcgcctgattgctagggatcaaatcgggacgttaaacgggcaagttaccgaggagcgaaatactgagttgggtatcgccaagtacatttggcgcacaatggaagacgagcgggttcgcggtaatccgtccggcaaatatccaagagccaagcctagccatttc…	MTSEAIRKAIGVNLTLPYGDLSAKLAAWVEMNTGLITKLSTDHLTAIQEIIGRGFRGGVSVRELAKEIAERTAMSKRRARLIARDQIGTLNGQVTEERNTELGIAKYIWRTMEDERVRGNPSGKYPRAKPSHFSFNGKIYTWKDGTGTKDKHPSYGIQCRCYAESIVEF
ORF057	23336	24496	+	Phage head protein	head protein [Yersinia phage vB_Yen_X1]	QGH71262	0	100	ttgagccagaatataaaaatccggttcgactttggtagcattactaaggttgaatcaaagctagacagcaacggatatctacgcatttccggcacggtggcgcgtgtcggaatcatggattatctggagcgcacgccgcgaggtgacgccaaggtatttaaatccttggttactcctgatgttctttttgatactgaaagcatggcgggactaacaggggttccggttactcttgatcatccacctgtagccgttacacctgagaacgccaagcaataccaagtaggttcagttacctattcggcggcaatcaatggagaaatggacgcgatcgttgttgatatggtaatcactgacaaggccgccattgatgctataattgctggtaaggttgagttg…	MSQNIKIRFDFGSITKVESKLDSNGYLRISGTVARVGIMDYLERTPRGDAKVFKSLVTPDVLFDTESMAGLTGVPVTLDHPPVAVTPENAKQYQVGSVTYSAAINGEMDAIVVDMVITDKAAIDAIIAGKVELSPGYGCIEDDNAGEWNGIKYDRRQLKRIYNHLAIVDNARGGEKCRLSFDHAIQQEELNNMQENKPTEQQEEQKPVETQVETQETEVTTENPVETKVEPESKDEPQEQEPTIADVLKIVTALAAKVDAMEKPAEEKPVEKNDAVDTVKMDAAAVANMVDVVLKAKTLKPTLDHMDGEKAKTAREVMLEAILTVDADFKADGKSDDYIAGKFDSALESVKKDRIGDQRRVINNDSGVQYKSAQSEFVRKFYEGKA
TT20	23530		+	Both (-9.40)					TGAAAGCATGGCGGGACTAACAGGGGTTCCGgTTACTCTTGATC
ORF058	24499	24987	+	Unknown	hypothetical protein X1_01 [Yersinia phage vB_Yen_X1]	QGH71261	4.56963e-114	99	atggcattaccaattaacatgaattacggcattgagccggatgtggcatacaaaggccaacgcgcaacctcccaattcttcgaaagtgaaacagggatttgcaccgttgacatggagccagcgattgcggttatggttgatgaagccactaccaaagcaggccgccgcaaccacattaaagagtttgacggtactggcccactggctggggttctgttgtggactccggcgcgtctggaaatgaccgaggacggcaagactatttatcgcaaaggttcaatggctaccgttgttgtgaatggcatcttgtgggttgaagttgacgcagccgttaaatctggcgctcctgcttactacagcggcggcaagtttaccgaaactgaaaccggtaagccggtc…	MALPINMNYGIEPDVAYKGQRATSQFFESETGICTVDMEPAIAVMVDEATTKAGRRNHIKEFDGTGPLAGVLLWTPARLEMTEDGKTIYRKGSMATVVVNGILWVEVDAAVKSGAPAYYSGGKFTETETGKPVGFFKSKTDGAGLAKLKIDLGMQYAVAAGA
ORF059	25077	26084	+	Phage major capsid protein	hypothetical protein X1_88 [Yersinia phage vB_Yen_X1]	QGH71348	0	100	atgccaactattaaattgaaacttgaccacttgaacgacacccaattagaacaacattgggatggtgtgccaagtgagattgcgcaggctgtacgccgttctgttgaggtttcccgtttgggcttcaatgctgacgacgcaggtgttatttttgctaaacagttgcaggtaatgaccaaccgcgtaattgagcgcccttacccgcagttcaaagctaaaaacctgattccgattcagaatgatgcacctttcggcgctcgcacattcacttacaaaatgtacgataaagccggtatctttgagctgattactaactacgcagacgacttgccagtaaccagcgttcgcggggaagaaaaaaccgctaagattgaagcatacggtggtgcggttcactat…	MPTIKLKLDHLNDTQLEQHWDGVPSEIAQAVRRSVEVSRLGFNADDAGVIFAKQLQVMTNRVIERPYPQFKAKNLIPIQNDAPFGARTFTYKMYDKAGIFELITNYADDLPVTSVRGEEKTAKIEAYGGAVHYDIFDIAAATVAGFNLKDREMVANRDAAELRLDKTAWLGDEDAGLFGLFNHPNTTQLVAAKTWETATAQEMYDDLVKPFLQQEDDTNGMEQPDTIVMSARRLALAQRTRFGDLTGDTVLSRFKTDYPNVTIDTIQWAINHAGEKKDSMIHFRKDSTKLGLEVVRPYTVEAPQVKNLATVINATIATGGVVVYAPLSVTVTKGI
ORF060	26087	26278	+	Unknown	hypothetical protein X1_87 [Yersinia phage vB_Yen_X1]	QGH71347	9.31082e-37	100	atggcaaaaaaagatagcggcgcagtaagcgcaaaactgattaaccagtcaccgcgtattgtttacatccttgacgaacgtatgcttccaaacggtgcgatcgaattggacgcggaaaagctggagatcgtaaagagtcattcagtgattcaggacatgatcgccaactttgaactgatgctggttgagtaa	MAKKDSGAVSAKLINQSPRIVYILDERMLPNGAIELDAEKLEIVKSHSVIQDMIANFELMLVE
TT21	26271		-	Both (NA)					CATATAAAAAAGGGGAAAGGCCGTAGCCTCTCCCCaTTATATTACTCAA
TT22	26274		+	Both (-13.50)					AGTAATATAATGGGGAGAGGCTACGGCCTTTCCCCTTTTTTATATGG
ORF061	26329	26691	+	Phage head completion adaptor	hypothetical protein X1_86 [Yersinia phage vB_Yen_X1]	QGH71346	1.13921e-81	100	atgaaattagaagatttccgagctgaatatcctgagtttgaaaaggttcccgacgcggcaatcactcgccgccttgcaatgttcgatgcaatgtacaagggcgactatggagacatgcgggacatgctgcaagggctttacacggcgcactacctgaaatcagggtttaacctgaaaaacggcaagagttcggcaggcgatccaaacaaagtgttaaccagcatgagtgagggcggtgttagcttgggttatacgctgactggcacaaccaagaacaacacggtattttcatccacaacttacgggcaagagttcgaatcgttgcttccattgttcggtcttgggccgatgctggcaggttaa	MKLEDFRAEYPEFEKVPDAAITRRLAMFDAMYKGDYGDMRDMLQGLYTAHYLKSGFNLKNGKSSAGDPNKVLTSMSEGGVSLGYTLTGTTKNNTVFSSTTYGQEFESLLPLFGLGPMLAG
ORF062	26693	27229	+	Phage neck protein	hypothetical protein X1_85 [Yersinia phage vB_Yen_X1]	QGH71345	3.81444e-127	99	atggcaaagaatcggcttgtgattaaatcgccaaacgctttggaggatatacgcaaggcgattggcaagaatgcgatttcggtcggtatccacgcggacaccggcaaccatgacggttcaaaggagcaggtaacggtagctcaaatttattggtggatggagtttggtttccatcatgcgaaaggcaatttttccgtactgcctagaccaacgcttcgcccgacatttatcagtaacaaggcgaaatattttaaggcgatggaaaacattgctaaggccgtaatggagggcaacgccaccaagagcggcaagggcgcgaggactggcaagcgcggcaatatgattggaaaggcgaacgtccgtcaactaatgggccgacttgggcaggttgtcgaggct…	MAKNRLVIKSPNALEDIRKAIGKNAISVGIHADTGNHDGSKEQVTVAQIYWWMEFGFHHAKGNFSVLPRPTLRPTFISNKAKYFKAMENIAKAVMEGNATKSGKGARTGKRGNMIGKANVRQLMGRLGQVVEADVKNAIVSLRTPPNAESTIKQKGSSNPLIDTGQMVNEVRWEFVKK
ORF063	27226	27594	+	Unknown	hypothetical protein X1_84 [Yersinia phage vB_Yen_X1]	QGH71344	4.85205e-83	100	atgatgctatttgatttagatgaagtatttgaagatttaatgcgcacattcacagcctatcgcgttttaggcggctttaaggacgacgagggtaattgggtggatggattcgcggaggagctagatttcgacgccacaccaccacaaccgctatcaggggacgacctcaaacagtttaaagagggtgaggatgtaagcgccattaaatacatttacactacatacccgcttcgggttcgcaagggcgagaagccagccgacaaggttgtcataggcgatatcgaatatcttgtttacaagattgacgagcacagcactttaagcgaattccggaaagtgtatttgcaacgaattgaggggcaacaatga	MMLFDLDEVFEDLMRTFTAYRVLGGFKDDEGNWVDGFAEELDFDATPPQPLSGDDLKQFKEGEDVSAIKYIYTTYPLRVRKGEKPADKVVIGDIEYLVYKIDEHSTLSEFRKVYLQRIEGQQ
ORF064	27591	28121	+	Unknown	hypothetical protein [Yersinia phage PY100]	CAJ28462	8.869e-128	100	atgacagcaaaatccattgagtcggtaatctataatgcgctgacgaacatcaatccaaacgtgatccagttgccttacaccggagagcggcctagcgattcatacattacgtttcagctaatgacaatcgatctaggcaacaacggcgcatggaagcgcaagagcaacggcgacggcacatttaccgagttcacaaagtacgccgcaacactctatgttgatatcaacgcatacggcaataagagctataacgatttgattaaattgcatggggcgcgtcgtgacttccgcgtccgtggtgcgctggcagagggtggcgtggctttgctgtccgttggcaagcctaaaaacctgtcagacattggattgcagaagcacgtccgatggcaaacggaggca…	MTAKSIESVIYNALTNINPNVIQLPYTGERPSDSYITFQLMTIDLGNNGAWKRKSNGDGTFTEFTKYAATLYVDINAYGNKSYNDLIKLHGARRDFRVRGALAEGGVALLSVGKPKNLSDIGLQKHVRWQTEAQFSLRVETEFDDYILKQFVITGKFHNPIKEEDYEITTIAPPDA
ORF065	28166	29305	+	Phage tail sheath protein	hypothetical protein [Yersinia phage PY100]	CAJ28463	0	100	atgactacaccaattcgccgccgcgtttcggttgatactgaaatcaaggacaaagtagcctcggttgacgtgttaaaccgtcttgcgctggttcatcctgtcaacgcaatgccagataataagcgcttcattttgttgaccaacgacaactaccgcgaaaacctgaaagcggagggcttggaaaccccattaaaattcttccagactcacttctcacaggagggcggttcaccggctgacgcttatattattttccagcaggtcaacgaggcaggcggggagaaagtaagcgacgcggtagaccgcgcaattgagttgggcgcacagtcttacatgtacgcttattcagaaacctacagcgcagaagaggaagaacaagccaagatccttgcagcacag…	MTTPIRRRVSVDTEIKDKVASVDVLNRLALVHPVNAMPDNKRFILLTNDNYRENLKAEGLETPLKFFQTHFSQEGGSPADAYIIFQQVNEAGGEKVSDAVDRAIELGAQSYMYAYSETYSAEEEEQAKILAAQKELAQYVEAHEQKIQCILLTHDPDALGTETEEVTVNDIGSLCRGLNLNRTTVIYHPTGIHKGWDYTGERPDAAITGRMLYKDAGAEQWDYKELTGVHDSNLEAGEQEILISKGYNFVETFTGTTFTHLFRGRTCTDREIRIQWGADWFDNNLQASIMNFMFNNTAGLAAFDYPTFAAVEAIIREWGDRAMNRRIILDFEVTLPDPMSFTAAERKSGKAVINNAYFATLNSAIDGWVVRGKWTIGGI
ORF066	29309	29737	+	Unknown	hypothetical protein X1_81 [Yersinia phage vB_Yen_X1]	QGH71341	1.07359e-100	100	atgcgtgaagcgatgtttgatccggaaaagtttggcgtcgtagttggcggtgttccggcgctggcccttgcggagggtgacgacgtaattgtatttgagtttaatacacctcaatacactacgcaggtaggcgttcatggtactggtggattcgttcgcagtgctgaccgctccggtaaacttaccgtgaagttacagggctggagtccaaccaaggcgcattggaatgcgatttctaaagcaggcgttccggttcccgtcatggtgtttgaccgaaacaatgacggcgaggtcgcgggttctacggctgcaatgcttgagcaaacgccaaacctgtctaagggtgcgagtgttggcgatgttgaatatacattcatcttcgttaaaggctactgcgag…	MREAMFDPEKFGVVVGGVPALALAEGDDVIVFEFNTPQYTTQVGVHGTGGFVRSADRSGKLTVKLQGWSPTKAHWNAISKAGVPVPVMVFDRNNDGEVAGSTAAMLEQTPNLSKGASVGDVEYTFIFVKGYCEHMGQQETLS
TT23	29734		-	Both (NA)					GCATAATAGAAAAGGGATTGACCGAAGTCAACCCCTTTTTTTTAAATTAA
TT24	29738		+	Both (-10.60)					TTTAAAAAAAAGGGGTTGACTTCGGTCAATCCCTTTTCTATTATG
ORF067	29833	30273	+	Unknown	hypothetical protein [Yersinia phage PY100]	CAJ28465	1.58128e-101	100	atgaaaagtaaaattaccatgattgcacttctggcggcttccgtttttggcggcgacgcttacgcagcaaaagtaacaacatatgaatgtaaagttgttcacactatagaggttattgatagcaagcctgtatttgtttccacaaaagatttaagaaataaccctattcataatggttacaaagtaaacctgattgagagtgacgacgacacagcgaaatttatcgtcagtagcgcagcaatcggcactgtaattgatagaagtaaaaagatgggaaagcaaaatgatgatttggcgctgtatgcctacatggatgaagcgaaagaggagtcttacggcgtaatgcggaaaacaaacaaaaagctaaagggtgaaagggcgtttatttctataaacgat…	MKSKITMIALLAASVFGGDAYAAKVTTYECKVVHTIEVIDSKPVFVSTKDLRNNPIHNGYKVNLIESDDDTAKFIVSSAAIGTVIDRSKKMGKQNDDLALYAYMDEAKEESYGVMRKTNKKLKGERAFISINDGKGRAYDKCKEVK
ORF068	30392	30760	+	Unknown	hypothetical protein [Yersinia phage PY100]	CAJ28466	5.91211e-83	100	atggaaatggtatcgtttgaagtaaaaacaaaagacggcgtaaagcaatacaacattgcagcgcctaccgtggagcagggcttccagattgaagccgacgttgcaaacatgattgcaggtaagcgcatggacggggcgacgctctataatcttgctaagatgttgcttgagggcggtctatgcaacaacaagcaaatcaaagttgatgaaatgtttcgtggtaagctggttgagttgaacaaaaccttaatttccgctatcatggcatgttttccggattttcgggaactcgtcgcagatttattaaaaggcaatgttcaggccaaggatgcggcggcgaggttcgggctggaaatggaaagtctataa	MEMVSFEVKTKDGVKQYNIAAPTVEQGFQIEADVANMIAGKRMDGATLYNLAKMLLEGGLCNNKQIKVDEMFRGKLVELNKTLISAIMACFPDFRELVADLLKGNVQAKDAAARFGLEMESL
ORF069	30814	30954	+	Unknown	hypothetical protein X1_78 [Yersinia phage vB_Yen_X1]	QGH71338	2.59892e-25	100	gtggcaaagttctataacgtatcgccaaacgaggtgcggaaatggccttatgagtttttccttgatgcactggaaagcgtacacgttgatagtgagatacaagagaggattcaaaaagcgagcagagaggataaaaaataa	MAKFYNVSPNEVRKWPYEFFLDALESVHVDSEIQERIQKASREDKK
ORF070	30954	32462	+	Phage tail tape measure protein	tail tape measure protein [Yersinia phage vB_Yen_X1]	QGH71337	0	100	atggctggtaatttcattactgaattgctaggttatgtcgggctggaaacggacgacgctagctttaaaaatgcggagaagcaactaggcaaggttacggggtcattccgtgaccttatcgcgcttgctggtactgtaaaggctgcaatgacaggcgtcgggttcgctcttgttaatgacttcgccaatagcgcaatggagattgacaagatatcgacgcagatcggtacgtcaacggaagaaatgcagcgcatgacctacgcattcggtcagtttggccttacggctgacgacgttttcgaatcaatgaaagagttgcagatccgtacagaagaattcgtggctaccggtaagggtggcggctctgaattctttgagcgcttagggttcacgcaagcc…	MAGNFITELLGYVGLETDDASFKNAEKQLGKVTGSFRDLIALAGTVKAAMTGVGFALVNDFANSAMEIDKISTQIGTSTEEMQRMTYAFGQFGLTADDVFESMKELQIRTEEFVATGKGGGSEFFERLGFTQAGLKGLTNDAGALFDTVLDKLATIEDQAVLQRAVDELYGGTGGEKMPLIIKELESYKQAKKEAELTIIPDEQIQAGKEFFRDLKAMTGIVGALKNRLVAGLIPSMSKLLKTSKEWLVANSDRIVNGITKAFEVLGDTLRYVMYAAAALLPYFVGVYAMQMYNGVIALVGAMRALRVASLAAWSAAALGPIAVGVVILGIIAIVEDLYQAVNGGESVFKNAFNNIKNDLFAWGHSVDAWFKNLWDRMIEAVIGFAVKVKDEIAGMLPD…
TT25	31155		-	RNAmotif (-8.10)					CATTTCTTCCGTTGACGTACCGATCTGCGTCGATATCTTGTCAAT
ORF071	32462	33109	+	Unknown	hypothetical protein X1_76 [Yersinia phage vB_Yen_X1]	QGH71336	1.04171e-156	100	atggcgcttatatttcaacctaacacactaagggagcttttcggctcccgatactcacagattcaaaccttgaacatcgacatttcagtaacggagaatttaagcctacgtcagaacgttactgataagcctgttcaggatggggcgcgaatcagtgataacataatcctacttccggatcaggtgagcattgagggtctgtttatcgatgatgcttacgcggctgcttccgagttgctaggcggtgctcaggttatcggtacaacatgggaagaaaagctgttcatgttgcagacaatccgaaaggctcgcgagccgtttacaatcgtgacctcattcggtgcgtttaacaacatgtactttgatggtgacattgtagcgatgaagcacgcaaacaac…	MALIFQPNTLRELFGSRYSQIQTLNIDISVTENLSLRQNVTDKPVQDGARISDNIILLPDQVSIEGLFIDDAYAAASELLGGAQVIGTTWEEKLFMLQTIRKAREPFTIVTSFGAFNNMYFDGDIVAMKHANNANALHFTASLTGIGIIKSRTTAVPANDTKNPKKHAPASDKGKIQKSEKANINSKTTAATVTQEKSKSMLYHGMEWINKRWGN
ORF072	33113	33517	+	Unknown	hypothetical protein [Yersinia phage PY100]	CAJ28470	1.66558e-92	99	atggctaataatataatcattccaatctcaagctatccagaccaaacttttagcattgagcttgacggaatcccactgcaaatgcgcgtctattggtcaacgttcaacgacaaaatgcggcaactggtggaggaggagaacggccccgaaatttacggggcttggcatatggatatcgtaggcagtgacatagagctttacggccttggcattgtacagggttgcgacattatagagccgtattctattcctgagcttggcggcttctttgtcggtaacattgaggggaaagcgagtgagatcacgtatgactcactagggaacgagcatgtgttaatgtatattctgaaagagaacttgcaggatttttacacagctataggttatcgaaatgcgact…	MANNIIIPISSYPDQTFSIELDGIPLQMRVYWSTFNDKMRQLVEEENGPEIYGAWHMDIVGSDIELYGLGIVQGCDIIEPYSIPELGGFFVGNIEGKASEITYDSLGNEHVLMYILKENLQDFYTAIGYRNATI
ORF073	33504	34475	+	Unknown	hypothetical protein X1_74 [Yersinia phage vB_Yen_X1]	QGH71334	0	100	atgcgactatttaaaggtgagttatggattgaggttgtatatgatagcgaggcggtagtttacgatcaaaaggatgaatgggggcgaatgctccatttggatattgacgtaaaagcatcacgcagcaaaacccccaatcagggtgttgtcgcgatatacaacctcaaggaatcagacagaaaccggattcggcgcgatggtaaatctatccgcgtgttttgcaagtatcacgacatggacgagccggttatggttttcactggcgacattgttttcgcgtacacaatcaaggacggaaccgactggaagacggaaatcaaagcgggtgatgggtggcggtcattcagtcagtcaatcactagccgaaattacgccgcagggacaagcaaccgcgatata…	MRLFKGELWIEVVYDSEAVVYDQKDEWGRMLHLDIDVKASRSKTPNQGVVAIYNLKESDRNRIRRDGKSIRVFCKYHDMDEPVMVFTGDIVFAYTIKDGTDWKTEIKAGDGWRSFSQSITSRNYAAGTSNRDIVKQVAADMGLALKESGNVLRGLIDGSITLDGLSKDTLDEVVFDAGGEWSIQDNEIHVTPIKEPIDGEAIVLDSTSGLLENPSISEKCLKFRSQMIPALRPGKVVELLAKEWVIESGSGRQEGNKKEQKKKADPKKPKQQEEVMKIDRITDYDGFYICQSVQHVGNNYGGPFDSICEALPYNRHELMEKKQ
ORF074	34472	35143	+	Phage baseplate protein	baseplate protein [Yersinia phage vB_Yen_X1]	QGH71333	8.4523e-165	100	gtgatagtaaacgaggatcgcaccgagttacagccggacgaggcaataggtgcgattcttggcaactggcagctacgcttggattcaatcatgatcgctgaatgcgtttcctttgatgaaaagcgtaattgcgtaacggtgcagccgctactacagcggcgcattaacggggttgttaagaatcgcgaaatgatacaagacgttccagtagcttattacggcgctggcgacgttgtgataacgttcagaccaaagaaaggcgacgtatgcctattgatggctaatgaccgctcattgactaagtggaagctgaaaggcggcattacagatccgcaatcacagcgtaaccataacgccacggattcaatcgcctatttcggcctgaatgacttcacgcga…	MIVNEDRTELQPDEAIGAILGNWQLRLDSIMIAECVSFDEKRNCVTVQPLLQRRINGVVKNREMIQDVPVAYYGAGDVVITFRPKKGDVCLLMANDRSLTKWKLKGGITDPQSQRNHNATDSIAYFGLNDFTRGYQAIKGGIDIRTRDGSTSINLDAGKIDMTVGGAPYLSLTGGKAKFSVPIEAPEMKVDGKTETKSLVANGKEMVNHVHDDTHGGTTGPNK
ORF075	35140	35496	+	Phage baseplate component	hypothetical protein X1_72 [Yersinia phage vB_Yen_X1]	QGH71332	4.954e-79	100	atgattgatttgaaacttgacaataaagcgtgggatatttcggtagaagacggtgattttgtgctggtagacggtgcgcaatcaacaagccaaaattcaaaattcggcctacaaatcatattaggcgaggcgttcgatgatacacgacttggcgtgccttggctgaccgatatggttaacccacaaatagatcttgaagtgaaaaagcaaatcctacgtaatgttataatggacacagacggagcggagaaactgacctccatgacgttatacatagacacgaaagacgacggcgttatgaattgcacctatgagggcatagccgacgacggtcgaattttcaccggtgagttatag	MIDLKLDNKAWDISVEDGDFVLVDGAQSTSQNSKFGLQIILGEAFDDTRLGVPWLTDMVNPQIDLEVKKQILRNVIMDTDGAEKLTSMTLYIDTKDDGVMNCTYEGIADDGRIFTGEL
ORF076	35507	36682	+	Phage baseplate J-like protein	hypothetical protein [Yersinia phage PY100]	CAJ28474	0	100	atggcatccgaaatcacagacaacggatttaagcgcgtaaggtatccggagcttcgggctgaaatcgcgcaaaactggaatgaggccataaccggcctatctaccgatccgcgcactgtcgcgggtcgaatcgtatcgcagcaagccgacctgatcgacgatttaaccggaacgctgcaaatgatcctgaaatcatttagcccatacgacgcgcaaggggcgcaactatcacgactggctccgctaatgaacaagcgacgccttgatgcttggtttggtactgttatcctaaccgttaccgccgacgctaacggatgccgcattccagccggttcactggtaagcaatcccaacaacggggaggcaaaggttaaaaccacgcgcgatgtggttgtgccg…	MASEITDNGFKRVRYPELRAEIAQNWNEAITGLSTDPRTVAGRIVSQQADLIDDLTGTLQMILKSFSPYDAQGAQLSRLAPLMNKRRLDAWFGTVILTVTADANGCRIPAGSLVSNPNNGEAKVKTTRDVVVPPNGSAKVPAETLTQNSVEMPAGSMTKIETQVYGWASVTNELAGSVGRPREIDGSLRMRMLSTSAATNGTTEGIYTAISSLDGVTYCVVLDNRKDETNALGMPPHSVLAIVEGGDPQEIGLMYGVRSTAGGVDLTEPKHIPDATFESVQVVNPANRQKETVSFIRPSNKEVKVKVVANTYDDFPLDGKDLIKSALIEFVNGWDMGKTLFASRLYTPINNAVNVDIDSVTIDNADRSEPLVYQRIHLTPENIELEITENV
ORF077	36685	37350	+	Unknown	hypothetical protein X1_70 [Yersinia phage vB_Yen_X1]	QGH71330	1.47722e-158	100	atgggattctatcaggaggaagcggcaagaaagattcttagccagctttcagaatcccctaacttctgccagataatcgacctcctcggcaaggacgccgacgggatcgataagatgctggagaagatagggacacttgacgtttataacgctcgcggtgtttggctggacttaatcggcgttatcgtaggccggagccggaaagtagacgttccgcttgagctaacctatttcgggtttatagatcagcctaacactacctcattcagtcggtcacggatgcgtgaccattcggacggcaagcaggcgattactaccacattgccggacgaggaatacagaaaagtcattttggcgcaggttgcaaaaaactatggcgatgtttccaagtttggtata…	MGFYQEEAARKILSQLSESPNFCQIIDLLGKDADGIDKMLEKIGTLDVYNARGVWLDLIGVIVGRSRKVDVPLELTYFGFIDQPNTTSFSRSRMRDHSDGKQAITTTLPDEEYRKVILAQVAKNYGDVSKFGIVSALQNLMGTEDVLVYNKGNAKISIFIGKRLEDNFKELIRKLAIIPIAAGVDVEFIMAGDRSEIFGFRQQGFAGFGRGRFIRRISVDE
ORF078	37343	38398	+	Phage tail fiber protein	tail fiber protein 1 [Yersinia phage vB_Yen_X1]	QGH71329	0	99	atgaatgataatgcggtagactttgacaagatttttgccagcgccgcgccgattgagcgagatcttgaggagcacgaatatttaaagggttgggcctatcttgacgagaaagcgccggaatttgaagatttcgacagcgttatgcggttgcaggatcgcaaggctcaaatcttaaagcgtgccgtggatgagctgcgacaactggaggaggaaacgcgccaagaggttgagaagttgcaggatcaaatggggggcgcagatggcttcctgatggctaataataacctgtcagacgttccagacaaagcggaagcaagaaaaaacttgcaattgggtgacgcttcggttaaaaatgtcggcaccacagccgatacggtagctgctggcgacgacgagcga…	MNDNAVDFDKIFASAAPIERDLEEHEYLKGWAYLDEKAPEFEDFDSVMRLQDRKAQILKRAVDELRQLEEETRQEVEKLQDQMGGADGFLMANNNLSDVPDKAEARKNLQLGDASVKNVGTTADTVAAGDDERFNDNGKLSGSNSWTGANLFNGPFTLCAKDGSPEGGELTFTDKDNERAFFIDVNSAGDLRVVRSGADPNVAATVPLVIKRQENRILVVSHVNVNGEIKAAGELKLGGDTVGVNGCAMSVDGNLHGPAWGGGNLKSYVDSVGGGKVGSVARGAQVTTAEFGYMQGNFRSPQVVPAGCYLNGLVVGRTSTANSGFAQVIALIYRPVMIHVNGQWLQIGDIA
TT26	37684		-	RNAmotif (-8.30)					CAGCTACCGTATCGGCTGTGGTGCCGAcaTTTTTAACCGAA
ORF079	38398	38928	+	Phage tail fiber assembly protein	tail fiber related protein [Yersinia phage PY100]	CAJ28477	3.63493e-124	100	atgagcttactcaaagactacaagaactttacaatatcaaaacaggagattcaccctgaaattgggcttccaattctatatcatgaggacgaggaggggcgcgactggtacgaactgcaaagcacatttaacgcagacactataaagatcggctataacgctgacggcgtaatagtgacggcatcaaaggatgtttgggcgatagcccctaccggcttatcagtaacggagacttggagcttgccggatgatttcgagcttgggcagttcgtgatctctgatggtgctattgtgcgacaaatgcctgataatagtgagataatagacgcagcaagggaaagaaaacgccaactgatagaggaggtttcactagaaatcgacgtactgaaagatgcggag…	MSLLKDYKNFTISKQEIHPEIGLPILYHEDEEGRDWYELQSTFNADTIKIGYNADGVIVTASKDVWAIAPTGLSVTETWSLPDDFELGQFVISDGAIVRQMPDNSEIIDAARERKRQLIEEVSLEIDVLKDAEELGDLTPREAQRLAALKNYRVELMRVDISKDGEIWPIKPRSIL
TT27	38428		-	RNAmotif (-4.60)					AAGCCCAATTTCAGGGTGAATCTCCTGTTTTGATATTGT
ORF080	38925	41000	+	Phage tail fiber protein	tail fiber protein 2 [Yersinia phage vB_Yen_X1]	QGH71327	0	99	gtgacagaaagagttaacgacaaagacatagatttcaatctgattttcgcgagtgcagcgccaagtgttcgcgaacttgaggaggcgcaatatctgaaagggtggtctttcttgggggacgagatcccccctgaatttgaggatttcgattctgtgatgcgcctgcaagatagaaagatccagattctaaaacaggcgtccgatggcgtagatgataaaatcgcagccgtaagccaaaaggttgacgacggaatagatggcgtaaaccaaaaggttgacgaggagatcgcggcgctcgacaagaagatagagaaatcaggcggcggctacgtgacgcaagttatgtggcattcaacacggaagcacttaccggctggttgcttactgtctgacgggcaa…	MTERVNDKDIDFNLIFASAAPSVRELEEAQYLKGWSFLGDEIPPEFEDFDSVMRLQDRKIQILKQASDGVDDKIAAVSQKVDDGIDGVNQKVDEEIAALDKKIEKSGGGYVTQVMWHSTRKHLPAGCLLSDGQEVDRATWPSLFEEIEAGRVPVVPEADWLANPKLRGSYTLGDGVNTFRVPDYNGRSVGSLGRIFLGGDGQNAGLEGQIQESANKRHSHAITDNGHSHGVNDAGHSHEKSAWVANPAGGGQIYRDPEVWITTNAADKVEVHYKTGVSTSGISLQESESGITLAEDGEADARPSNVAGCYIIRGAGEKMNEGSVDALQLATLVNQLAAKVASLEEQGNAGYVGKVDWHPLRESVPHGRIPADGQLLSRELYPALWEAVRDRRVPVTTEE…
ORF081	41000	41416	+	Phage tail fiber assembly protein	tail fiber assembly protein [Yersinia phage vB_Yen_X1]	QGH71326	1.00182e-95	100	atgacgaaatattatggaaaagttggtagaagcgacttcggggttgatagtgtcggcataccgtcagcttgggacggttggatagaaatgcacgcacccaagccggaagctggtgactggtacgcaggcgaaaatggcgaatggatgtatggagaagcgccggaggaaatcaaggatcgcgtaatggctgccaaatcgcaaaaaatgagactgttaaccgaggctaacgccatgattaacatgattgagcaggaagctatagaaacgcctgagctttacgtcaagcaagtctataacccatacacggacgagatcgacaacgtaaacgaggagctagaaaagtggcataattacagaaaggaactgattcgggttgatgttgaagccaaagaaataaaa…	MTKYYGKVGRSDFGVDSVGIPSAWDGWIEMHAPKPEAGDWYAGENGEWMYGEAPEEIKDRVMAAKSQKMRLLTEANAMINMIEQEAIETPELYVKQVYNPYTDEIDNVNEELEKWHNYRKELIRVDVEAKEIKWPELP
TT28	41411		-	Both (-10.30)					CCCCTTGGTAGTGGGGCCGTTTCCAGCCCCGTCTTGTTTATGG
ORF082	41459	42226	+	Phage long tail fiber protein	tail protein 2 [Yersinia phage vB_Yen_X1]	QGH71325	0	100	atgagagaagcagattttgatttaattttcgcaaagaaagcgccgctaactcgcgaattgagtgacgagcaatacgaaaaaggctggtactacttaggcgacacagcgccggataagcgggattttgatagcgttatgcgctacatggacgagaagatcaagaaactgtcaacaatggtaagcgcggcggttgaggcggtaggtaatgcaactcctgtaggtgctccgcttgcttggcctagcgacacagcgcctgacggctgggcgctaatgattggtcagactttcgacaaggtgaaatatccgctactggctaaggtgtatccgtccggagtattgccagacatgcgcggcagggtaatcaaggcaaaaccggacgggcgagcggttttgtcactt…	MREADFDLIFAKKAPLTRELSDEQYEKGWYYLGDTAPDKRDFDSVMRYMDEKIKKLSTMVSAAVEAVGNATPVGAPLAWPSDTAPDGWALMIGQTFDKVKYPLLAKVYPSGVLPDMRGRVIKAKPDGRAVLSLEEDQVKSHTHTGKAATAGGTRATSTFDHGNKRTTTNGNHTHGSPQGARHGGSGQYTSGDDETNSVFNWPATSAAGDHFHDVQIGPHNHNVDINHEHTLQIDATGGTENTVKNIAMNYIVRLA
TT29	42220		-	Both (-9.70)					AAAAAAATAAAGGGGCCGAAGCCCCTTTGATTATGCC
TT30	42221		+	Both (-10.60)					GCATAATCAAAGGGGCTTCGGCCCCTTTATTTTTTTA
ORF83	42343	42612	+	Unknown	hypothetical protein X1_64 [Yersinia phage vB_Yen_X1]	QGH71324	4.4056e-60	100	atgcgtttagaaaaaccatcaattgcaaccagcgaagaaatcaagttctacggtgaagcgccaacctatcaccatgttaaaactgacagcattttcatgcgcccactggaacgccgtcgccttacatttaacgattacacaatgcaagatccggagggtgcgaaattatggcctaatgcggattactggtatgataagaaagctggcgggtattgggcgaaatatgaagtgatggaaaaatacctattctggcgcaaaaccaacaaataa	MRLEKPSIATSEEIKFYGEAPTYHHVKTDSIFMRPLERRRLTFNDYTMQDPEGAKLWPNADYWYDKKAGGYWAKYEVMEKYLFWRKTNK
TT31	42608		-	RNAmotif (-13.20)					CCCCCTTGTTATGGGGCGACTTGCGCCGCCCCGcTTGATTGTTATT
ORF084	42658	42981	+	Unknown	hypothetical protein X1_63 [Yersinia phage vB_Yen_X1]	QGH71323	1.37477e-70	100	atgctgtctaatatcgcaatgaaaaaggtaactgattttattaacgagttgcttatagacgaggaagcggctagccaatacgatcaaaacgtttttaattcagtctttgaatccctgatagacgaatccatagaagaatgcgaggaggacgatttagtcaaagcgtgcctacatcctcaagtttacgcaaggttctatagtagcgtcacagcattgaaaattataaataagctatgttatgatgcgaaagattcgggcttgagtgatagaattttcaaggcatttttgaattcggttgaatatttagagagcacattaaaatga	MLSNIAMKKVTDFINELLIDEEAASQYDQNVFNSVFESLIDESIEECEEDDLVKACLHPQVYARFYSSVTALKIINKLCYDAKDSGLSDRIFKAFLNSVEYLESTLK
ORF085	42978	44666	+	Replicative DNA helicase	replicative DNA helicase [Yersinia phage vB_Yen_X1]	QGH71322	0	100	atgattaaatcaaaattagccagcgcgaaaagcaaggcgaaagataaaattgacgagatcaaagtcgcagaagataaatttatccccacgtctaccgaggataaggatctagaactaacggttctttcatttgcgcttggtgggtacgcggatcaggtgttgaaagaggtaggcaaggacgatttcacatcacaagcctattggcgcttaatggagattgtcagtgatatgcgcctgcgtggtgaggaagtgaatgctcacacgttttctgacgagtacgaagccattcataaaaaattcgatatgcgaatgcacgttatggaatgggcgcggtgtgctagctctgaaatggcccttatgcacgctgtacgcgaattaaagagaaagacgcgcacacgt…	MIKSKLASAKSKAKDKIDEIKVAEDKFIPTSTEDKDLELTVLSFALGGYADQVLKEVGKDDFTSQAYWRLMEIVSDMRLRGEEVNAHTFSDEYEAIHKKFDMRMHVMEWARCASSEMALMHAVRELKRKTRTRKAAALNTEIGASLTAGKAIDELVTELKDVTDGSLLDSGLLFDPQKLLAEQFDIIEREDEDEDIDTIFNECFTTPDLSLITGSGGSGKSMLTIKMAMALALGIPALEGHKDWFTPTKKGKTVFFIGEDDREIYIKRLKRLVKARGLSQEDLLHILANVYFVTLDKHDVRLIKQEGGSLERTDMVKIIGDTIRACDARLAVFDPLNRFNGAKDENDNATTNMFIGAVREVCSRAKCAILLVHHSGKGDSSNARGASSLVDGVRTHIAV…
TT32	43044		-	RNAmotif (-8.20)					GTTCTAGATCCTTATCCTCGGTAGACGTGGGGATAAaTTTATCTTCTGC
TT33	44678		+	Both (-9.80)					TTAAGGGAAAAGCCGTGATAATTAGATTGCGGCTTTCTTTTACTA
ORF086	44733	44972	+	Unknown	no significant similarity				gtgaacggaaatagaaagatagtttatgatattgttaaattaaatccagacctgagagcgccggagctttaccggatggtcatagatgaagcaaatatgtggcggcaatctatggatcagtgcttgcgtgacttggtaaatactggtaaattacaacgcaacggcaaacgagggtcatatacatatagggtattgactcatgaccgagaaagtgagagtatacgacgccgaaagaattag	MNGNRKIVYDIVKLNPDLRAPELYRMVIDEANMWRQSMDQCLRDLVNTGKLQRNGKRGSYTYRVLTHDRESESIRRRKN
ORF087	45056	46873	+	DNA helicase	NTP dependent helicase [Yersinia phage vB_Yen_X1]	QGH71321	0	100	atggcaaaaaaggcaagaccttatcaaatcgaagcgtttaacgccgtcattgattacatcaaaaacaatataaaaaacaagcagcaatcacgcgggatcgtggatgcggggccgggtgccggtaagactttcatgatctccgatattgcagcaaacacctatagaaaaggcggtcgcgtcgtgattctggcacatcaaccggttttagccggtcagacttacgatgaactttacgaacatgacgttcccgccgctatgttctcggctaagttcgggaagaagcaagtgggtaaggtaacggtcggttcagttggtacggtcgccaatgcacttaacagccacttcatgcaaccagtggatttactcctgattgacgagggccaccaagtgccggttgag…	MAKKARPYQIEAFNAVIDYIKNNIKNKQQSRGIVDAGPGAGKTFMISDIAANTYRKGGRVVILAHQPVLAGQTYDELYEHDVPAAMFSAKFGKKQVGKVTVGSVGTVANALNSHFMQPVDLLLIDEGHQVPVEEERSQYMKIINHFTCVAQQAGRICHIITYTGSPFRFCTRLDNLYIGPRKLFWEDIIYDISSTKLTEMGFLSPPVFGFPDKDDAAYDFSAIKERSGTWEYSEEELNAIVNSEDGKLKLHKILAEVIDKTKDRNMRIIFASTKAHAREVKRALIAMGVEENQIGLVTDDSSEQEKDFAMEGAKKGTISWLINVSCLTTGFDAPLIDCVIFLRPVGSLTLLIQCMGRGARLLHPWMKEAGYIKDNYLVLDFAGVFDRLGHMFDDPLLGQ…
ORF088	46873	47376	+	Endonuclease	hypothetical protein X1_60 [Yersinia phage vB_Yen_X1]	QGH71320	5.05745e-121	100	atgaacttagaactgtttcgtgaaaagctcggctacaaagtgaagcgcattaaaaaatggttgctggctgaaaagattgaggtgagcactgacaaggatttccgctacctgatttataagccgcgcccagcaagcgaggatgcacgcaaggaggaaatccatcaaaaagagtgcatgagctggttgcgtgaaaagtatccggaatttacaggaatggctttccacgtagcgaacgaggtaggcacaaaggcaaccgtgggccttattgagaaacgcgaggctatgggcgtgctgaatggcgtgtctgatatcatcgtgctacgtgctggtaagaatcacagcgtcgggatctttgagctgaaacgggccaacggcggcacattgagccgagcacaaaaa…	MNLELFREKLGYKVKRIKKWLLAEKIEVSTDKDFRYLIYKPRPASEDARKEEIHQKECMSWLREKYPEFTGMAFHVANEVGTKATVGLIEKREAMGVLNGVSDIIVLRAGKNHSVGIFELKRANGGTLSRAQKGFLYNMSHCGHFVAVCYGSAAFKQAFKDYVEGTY
ORF089	47442	48404	+	DNA recombination (Bet)	DNA recomination protein [Yersinia phage PY100]	CAJ28488	0	100	atgaccaacaacgtacaaatttcatgcttaccggctcttgctccggctcgcgatttgattctttcacagcagggccagtttgaggcggtagtcacagacgacaaaatcaactttgtgaaagaggctggttttgctctgcaaatcttgcaaggcaataactttacttgcggcgtggcgcaacggaatccggagtcattaaagaacgcgattaccaacgttgccgcaatcggggtgagccttaaccctgcaaaaaaacacgcttaccttgtaccgcgcaatggtaatgtatgcttagatatcagttacttagggttgataaacattgcggtagagtccggttctatcaagtgggcgcaggcaaaaatcgtttacagtaacgacacttacgaaaatacaggg…	MTNNVQISCLPALAPARDLILSQQGQFEAVVTDDKINFVKEAGFALQILQGNNFTCGVAQRNPESLKNAITNVAAIGVSLNPAKKHAYLVPRNGNVCLDISYLGLINIAVESGSIKWAQAKIVYSNDTYENTGVDTAPIHKYNAFGNRGEIIGAYVTVKTRDDSYLTTEMSIDEIHRIRQRSESFKKGNSSPWKTDYEEMVKKTVIKRAYKLWPVSDRLANAIEMLNEQGEGIDFNSERKASGERVISIANAKQVAEIREALSFIGRQEPQFVQYLSASVFKRDIQSLEDLTDHEATQAINMLKTIADRMAATQPQGEVF
ORF090	48405	48791	+	Homing endonuclease	HNH endonuclease [Yersinia phage PY100]	CAJ28489	1.93365e-89	99	ttgtataaggagatatcaggtgatgttctcgcaaggatgcgggaactactaacatataacaaagaatcaggtgtattcacttggaagcatagcggcaaggttgctggaggaattagcggtggatacatagagatacaaataaacaaggttagatttaaggcgcacagaatggcatgggcttttgtttatgatgaatgtcctagcgatatggagatagatcacgaaaacctcaatagagcggataacagaatatcaagccttagattggcaacaaaatcgcaaaacggaagaaacaaaaaagcaaagagtaacaacaaaacaggagtaaagggcgtatattatgacggccagacaggaaagtatagggctgaaattcaggtaaactga	MYKEISGDVLARMRELLTYNKESGVFTWKHSGKVAGGISGGYIEIQINKVRFKAHRMAWAFVYDECPSDMEIDHENLNRADNRISSLRLATKSQNGRNKKAKSNNKTGVKGVYYDGQTGKYRAEIQVN
ORF091	48893	49591	+	Exonuclease	exonuclease [Yersinia phage PY100]	CAJ28490	8.79342e-170	100	atgaatctgattgataaattaaatgtaaaaatgcagttggctagcgatgttttaggtattgacgtttcaagtgttgagcaaagaagtcctgagtggcacgcaatgcgacttggtgtaatcaccgctagcgatctaaaaggtgtattggctaaaaagggcagcgacactcgtaaaacagcacttcacgagcttatcgctgagattgacacaagactaccaaaggagctaattagcgcaaaagcgttacagtggggtctggataacgagcctttcgcacttgaggagtattctttcattaccggcgtgcaaccggtacaggtgcctttcatctacggagatgaaactatgagatttggttgctcaccggacggcgtaggcattgaccggacgcttgaagtt…	MNLIDKLNVKMQLASDVLGIDVSSVEQRSPEWHAMRLGVITASDLKGVLAKKGSDTRKTALHELIAEIDTRLPKELISAKALQWGLDNEPFALEEYSFITGVQPVQVPFIYGDETMRFGCSPDGVGIDRTLEVKCPIMTRHHIEALLDGTIKKEYMHQVQMQMLCSGTQVVDFVSFDPRSRKRLHVLTIERDDKLIDTIVDAIGEFSVEVDRALLRLDLKFGDQWVNNPLIG
ORF092	49608	50399	+	Homing endonuclease	hypothetical protein [Yersinia phage PY100]	CAJ28491	6.01367e-102	56	atgaaagataagtttgaatatgacagtctaaccggtctgattcgctgggtgaaaggtaattgctttgtgaaagctggctccgtggctggctcctttaatgcggttcacggcaatatctatgtgagcgtagacaaagaaaaggttccagccgccgaagttgcgctaatcctgaatgacattgaattcactggcccagtttaccataaaaacgggtgcgcaatagataaccggctggagaacttggtttacaataagcgagccgtgaaagctggcgaatacttgcgccggaacgggaacgggaacaaatgggttgttgaggttggagaatacccgcacaagcaattcataaacaaagttgacgccgtgaactaccggaatagagagctggcaaaagacgat…	MKDKFEYDSLTGLIRWVKGNCFVKAGSVAGSFNAVHGNIYVSVDKEKVPAAEVALILNDIEFTGPVYHKNGCAIDNRLENLVYNKRAVKAGEYLRRNGNGNKWVVEVGEYPHKQFINKVDAVNYRNRELAKDDSLFIPDTSLNGMIKQLNTYVSLSVHYSNAMQGKIVEYVRDKAMKANLSEILSVDTDALKSLAKVIDGDIDHIKPHVIDMCSKMTTIDRKNLILFVAGIMGENSLLVRQAVDDMIANGELIDEKGTIKVKK
